# Supplementary material for: Genome-Wide Identification and Multi-Stress Response Analysis of the DABB-Type Protein-Encoding Genes in Brassica napus
Source: Int J Mol Sci. 2024 May 24;25(11):5721. doi: 10.3390/ijms25115721 (PMC11171964; doi:10.3390/ijms25115721)
Supplement: Supplementary file 1 [file ijms-25-05721-s001.zip]

Archive with 9 entries (9 files):
- Figure S1.jpg
- Figure S2.jpg
- Figure S3.jpg
- Figure S4.jpg
- Figure S5.jpg
- Supplementary Material Text S1.txt
- supplementary Material Text S2.txt
- Supplementary Table .xlsx
- Supplementary manuscript.pdf
