# Supplementary material for: Genome-Wide Identification and Multi-Stress Response Analysis of the DABB-Type Protein-Encoding Genes in Brassica napus
Source: Int J Mol Sci. 2024 May 24;25(11):5721. doi: 10.3390/ijms25115721 (PMC11171964; doi:10.3390/ijms25115721)
Supplement: Supplementary file 1 [file ijms-25-05721-s001.zip › Supplementary Material Text S1.txt]

>BnaA01T0288700ZS locus=scaffoldA01:26982871:26983686:+ [translate_table: standard]
MMCVRARPLFSSPLSLAFSPTKHSPPNHLRLPLSSSSSSRRSLSAAAMSSSSTPQIIEHI
VLFKVKPETDSSKIASMMNGLNGLVSLSQVIHISAAPLHRVRSSPSAFTHVLHSRYGSKE
DLNAYAAHPDHVRVVKESVLPICEDVMAVDWVADRVPGTLAPPPGSAAKLTFLKLKENLA
GDAKSEIVDVIKGLSEKLPGIDQITVGENFSPARAKGFSIASIAFFKDLGELETVDVQTE
LVNVEKEKVREYVDSTIVVEFVVPSGLVSGL
>BnaA01T0335700ZS locus=scaffoldA01:30886711:30887265:- [translate_table: standard]
MEEAKGPVKHVLLAKFKDDVTQEKIDELIKDKVKTKLNEGKDVSIENLHQGFTHIFESTF
DSKEAVAEYVAHPLHVEFANMFLGSLDKVLVIDYKPTSV
>BnaA01T0336100ZS locus=scaffoldA01:30929129:30929946:+ [translate_table: standard]
MEEAKGPVKHVLLAKFKDDVTQEKIDELIKGYANLVNLIEPMKAFHWGKDVSIENLHQGF
THIFESTFDSKEAVAEYVAHPIHVEFANMFLGSLDKVLVIDYKPTSV
>BnaA02T0092900ZS locus=scaffoldA02:4885647:4886120:+ [translate_table: standard]
MAASEFKHLVVVKFKEDAKVDEILKGSENLVSQIDSVKSFEWFSPVTKKKKKKKDKESHE
MLRQGFTHAFSMTFEDKDAYVSFTKHPLHVEFSAAFTAVIEKIVILDFTVAAVKSPVVVP
P
>BnaA03T0156300ZS locus=scaffoldA03:7976006:7977652:- [translate_table: standard]
MIHQALALPRLAHPFLTRGFGSNGGVFLHQSRTKNQGVAFSAADDDRFASSKSIQTRKVV
EHVCLLKAKQSLLSEEKEKDMLDYLYTSQYQMRGIVAISVGSIGDKSSGDFTHALFVRFQ
RKEDLEMFYENPLFLKVLNEHVTPFCHGLTNVDYESEVEDDILSIFRKGEEYNYGEEFVL
LVTFAKNASEKNIKDAMDSFAQLTSSLPSLIVQSTQGSNFNNSSKEFTHAAVVRFRSFDA
MEIFVEGREYKDMWRSQFEPFVEKSVALHFSVDPVGTDVM
>BnaA05T0173100ZS locus=scaffoldA05:11482911:11483531:- [translate_table: standard]
MSQIIEHIVLFKVKDNVDSDKIEAMANDLKNLGTIDQALYLSAGPIQRLISPLGFTHVLH
SRYKSKEDLNAYVAHPVHLRAVEEWMPIWEDVMAFDYIADIVPGSLTPPPGSVGKITLLK
VKENLSDEAKMEIMDVVKEKSAGADQITVGLGETFSPVNAKGFSIASVAYLKVLGETETL
QDLVKEKVGDYVDGTIVVEFVVPLSS
>BnaA08T0024400ZS locus=scaffoldA08:2025680:2026291:+ [translate_table: standard]
MSQIIEHIVLFKVKDDADSDKIDAMVNGLNSLATIDQVLYLSAAPIHRLSSTSAFTHVLH
SRYRSKEDLSAYVAHPDHLRVVEATMPIWEDIMSVDWIANQVPRVLKPPGGLGSVVKVTL
LKLKENVTDETKKEIMEVVKEESREISVGENFSPARAKGFSIGSVAYFKDLGEVEAHEEL
VKEKVGSYVEDTIVVEFLVPPPS
>BnaA10T0163300ZS locus=scaffoldA10:19695800:19696223:- [translate_table: standard]
MATSGFKHLVVVKFKEDAKVDEILKGLENLVSQIDSVKSFEWGEDNESHEMLRQGFTHAF
SMTFENKDAYVSFTGHPLHVEFSAAFTAVIDKIVVMDFTVAAVKSPVVVAP
>BnaC01T0354600ZS locus=scaffoldC01:40620315:40621133:+ [translate_table: standard]
MMCVRARPLFSSPLSLAFSPTKHSPPNHLRLPLSPSSRRSLSAVAMSSSSTPPPPQIIEH
IVLFKVKPETDSSKIASMMNGLNGLVSLSQVIHISAAPLHRVRSSPSAFTHVLHSRYGSK
EDLNAYAAHPDHVRVVKESVLPICEEVMAVDWVADRVPGILAPPPGSAAKLTFLKLKENL
ADESKSEIVDVIKGLSEKLPGIGQITVGENFSPARAKGFSIASIAFFKDLGELETVDVQT
ELVNVEKEKVREYVDSTIVVEFVVPSGLVSGL
>BnaC01T0415000ZS locus=scaffoldC01:48052830:48053391:- [translate_table: standard]
MEEAKGPVKHVLLAKFKDDVTQEKIDELIKGYANLVNLIEPMKAFQWGKDVSIENLHHGF
THIFESTFESKEAVAEYVGHPIHVEFANMFLGSLDKVLVIDYKPTSV
>BnaC01T0415300ZS locus=scaffoldC01:48068557:48069118:- [translate_table: standard]
MEEAKGPVKHVLLAKFKDDVTQEKIDELIKGYANLVNLIEPMKAFQWGKDVSIENLHQGF
THIFESTFESKEAVAEYVAHPIHVEFANMFLGSLDKVLVIDYKPTSV
>BnaC01T0415500ZS locus=scaffoldC01:48079970:48080587:- [translate_table: standard]
MEEAKGPVKHVLLAKFKDDVTTEKIDELIKGYANLVNLIEPMKAFHWGKDVSIENLHQGF
THIFESTFDSKEAVAEYVAHPIHVEFANMFLGSLDKVLVIDYKPTSV
>BnaC03T0182000ZS locus=scaffoldC03:10338138:10339813:- [translate_table: standard]
MIHQALALPRLAHPFLTRGFGSNGGVFLHQSRTKHQGVAFSAADDDRIASSNSIQTRKVV
EHVCLLKAKQSLLSEEKEKDMLDYLYTSQYQMRGIVAISVGSIGDKSSGDFTHALFVRFQ
RKEDLEMFYENPLFLKVLNEHVTPFCHGLTNVDYESEVEDDILSIFRKGEEYNYGEEFVL
LVTFAKNASEKNIKDATDSFAQLTSSLPSLIVQSTQGSNFNKSSEEFTHAAVVRFRSFDA
MEIFVEGREYKDMWRSQFEPFIEKSVALHFSVDPVGTDVM
>BnaC03T0784700ZS locus=scaffoldC03:75894832:75895434:- [translate_table: standard]
MSQIIEHVVLFKVKDDVDSDKIDAMVNDLNSLATIGQVLYISAAPIHRLRSASTFTHVLH
SRYRSKEELSAYVAHPDHLRVVQATMPIWEDIMSVDWIADHVPRVLKPPGGSVAKVALLK
LKENVTDETKKEIMEVVKEEYREISVGENFSPARAKGFSIGSVVYFKDLGEVETHGELVK
EKVGGYVEDTIVVEFLVPPP
>BnaC05T0290400ZS locus=scaffoldC05:25451233:25451853:- [translate_table: standard]
MSQIIEHIVLFKVKDNVDSDKIEAMANDLKNLGTIDQTLYLSAGPIHRLISPLGFTHVLH
SRYKSKEDLNAYVAHPVHLRAVEEWMPIWEDVMAFDYIADIVPGSLTPPPRSVGKITLLK
VKENLSDEAKTEIMEVIKEKSAGADQITVGLGQTFSPVNAKGFSIASVAYLKGLGETEAL
QDLVKEKVGDYVDGIIVVEFVVPLSS
>BnaC09T0446500ZS locus=scaffoldC09:55863140:55863562:- [translate_table: standard]
MATSGFKHLVVVKFKEDAKVDEILKGLENLVSQIDSVKSFEWGEDNESHEMLRQGFTHAF
SMTFENKDAYVSFTSHPLHVEFSAAFTAVIDKIVVMDFTVAAVKSPVVVAP
