# Supplementary material for: Genome-Wide Identification and Multi-Stress Response Analysis of the DABB-Type Protein-Encoding Genes in Brassica napus
Source: Int J Mol Sci. 2024 May 24;25(11):5721. doi: 10.3390/ijms25115721 (PMC11171964; doi:10.3390/ijms25115721)
Supplement: Supplementary file 1 [file ijms-25-05721-s001.zip › supplementary Material Text S2.txt]

#The AtDABB family protein sequences
>sp|Q9SYD8|DABB1_ARATH Stress-response A/B barrel domain-containing protein DABB1 OS=Arabidopsis thaliana OX=3702 GN=DABB1 PE=1 SV=1 At1g51360
MSSIVEHVVLFKLNDDDVDSGKINSMVNGINELVNLDQVLHLYCGSIHRLITTTASDFTH
VLHSRYRSKEDLNAYAIHPDHVRVVKESESIREDIMAVDWIAEQAPEALAPPLGSIGKIT
LLKLKENVMEEAKLEIMEVMKEKFEGIDQITVGENFSPGRSKDFSIGSISYFRDLGEIEA
VDDQMKLQNDKIRDYVDDTIVVEFNVPSSS
>sp|Q9LUV2|POP3_ARATH Stress-response A/B barrel domain-containing protein HS1 OS=Arabidopsis thaliana OX=3702 GN=HS1 PE=1 SV=1 At3g17210
MEEAKGPVKHVLLASFKDGVSPEKIEELIKGYANLVNLIEPMKAFHWGKDVSIENLHQGY
THIFESTFESKEAVAEYIAHPAHVEFATIFLGSLDKVLVIDYKPTSVSL
>sp|Q9FK81|Y5258_ARATH Stress-response A/B barrel domain-containing protein At5g22580 OS=Arabidopsis thaliana OX=3702 GN=At5g22580 PE=1 SV=1
MATSGFKHLVVVKFKEDTKVDEILKGLENLVSQIDTVKSFEWGEDKESHDMLRQGFTHAF
SMTFENKDGYVAFTSHPLHVEFSAAFTAVIDKIVLLDFPVAAVKSSVVATP
>sp|Q9SIP1|UP3_ARATH Stress-response A/B barrel domain-containing protein UP3 OS=Arabidopsis thaliana OX=3702 GN=UP3 PE=1 SV=1 At2g31670
MICARIRPLISSPLAFTISTTKHSRINLRLLPRRSFSVMSSSTPQSQIIEHIVLFKTKDD
ADSTKITSMINNLNALAYLDQVLHISTSPLHRISSATAFTHVLHSRYESKEDLASYAAHP
DHVRVVKESVLPICDDIMAVDWIADRIPGTVAPLPGSVAKLTLLKLKEDVADEAKSEITG
VIKGLSEKFPGIDQITVGENFSPARAKGFSIASIAYFKDLSEMEAVDAQKELVNSQKDKV
RDYVDSTIVVEFVVPSSSQSSSL
>ABD19682.1 At2g32500 [Arabidopsis thaliana]
MIHQALALPRPILTRGFVSNGGGMFVHQCRTKTPRVTFCAADDQIASSKSNKTRKVVEHVCLLKAKEGLS
EEVEKDMLDYLYTTQYQMRGIVAISVGCIGDRNNEYFTHALYMRFQKKEDLDKFYENPFFLKVLNEYVTP
FCHGLTNVDYESEVEDDILAIFRKGEEYNYGEEFVLLITFAKSASEKNTKDAMDSFAQLTSSLPSLIVQS
TQGSNFNGSSKEFTHAAVVRFRSFDAMEIFFEGREYKDMWRSQFEPFIEKSEALHFSVDPVGTDVM
