# Supplementary material for: Genome-Wide Identification and Multi-Stress Response Analysis of the DABB-Type Protein-Encoding Genes in Brassica napus
Source: Int J Mol Sci. 2024 May 24;25(11):5721. doi: 10.3390/ijms25115721 (PMC11171964; doi:10.3390/ijms25115721)
Supplement: Supplementary file 1 [file ijms-25-05721-s001.zip › Supplementary Table .xlsx]

## Sheet: Table list
Supplementary Table S1 List of BnaDABBs identified and Subcellular localization prediction
Supplementary Table S2 Pairs of Br-BnaDABB syntenic genes were found in B. rapa and B. napus
Supplementary Table S3 Pairs of Bo-BnaDABB syntenic genes were found in B. rapa and B. napus
Supplementary Table S4 DABBs in A. thaliana, B. carinata, B. juncea and C. sativa
Supplementary Table S5 Collinearity analysis of BnaDABBs in Arabidopsis, Brassica, and Camelina species
Supplementary Table S6 Analysis of cis-element
Supplementary Table S7 Analysis of plant tissue expression patterns
Supplementary Table S8 Expression profiling of BnaDABBs under plant hormones treatment
Supplementary Table S9 Expression profiling of BnaDABBs under abiotic stresses treatment
Supplementary Table S10 Analysis expression profiling of BnaDABBs during infection by S. sclerotiorum
Supplementary Table S11 Analysis protein sequence of BnaDABBs in ZS11, B. napus
Supplementary Table S12 Analysis promoter sequence of BnaDABBs in ZS11, B. napus
Supplementary Table S13 Gene-specific primers used in the experiments

## Sheet: Supplementary Table S1
Gene name	Gene ID	Homologous gene ID in B. napus L	Homologous gene ID in B. napus Westar	Subcellular localization
BnaA1DABB1	BnaA01T0288700ZS	BnaA01g23550D	BnaA01T0206500WE	Nucleus
BnaA1DABB2	BnaA01T0335700ZS	BnaAnng40030D	BnaA01T0249300WE	Chloroplast, Cytoplasm, Peroxisome
BnaA1DABB3	BnaA01T0336100ZS	BnaA01g27300D	BnaA01T0249300WE	Chloroplast, Cytoplasm
BnaA2DABB1	BnaA02T0092900ZS	BnaA02g05750D	BnaA02T0094800WE	Chloroplast, Cytoplasm
BnaA3DABB1	BnaA03T0156300ZS	BnaA03g56360D	BnaC03T0120300WE	Nucleus
BnaA5DABB1	BnaA05T0173100ZS	BnaA05g15190D	BnaC05T0276400WE	Cytoplasm
BnaA8DABB1	BnaA08T0024400ZS	BnaAnng22300D	BnaA08T0023700WE	Chloroplast
BnaA10DABB1	BnaA10T0163300ZS	BnaA10g13830D	BnaA10T0159800WE	Cell membrane, Cell wall, Chloroplast, Cytoplasm, Nucleus
BnaC1DABB1	BnaC01T0354600ZS	BnaCnng51720D	BnaC01T0289800WE	Nucleus
BnaC1DABB2	BnaC01T0415000ZS	BnaA01g27300D	BnaC01T0347500WE	Chloroplast, Cytoplasm
BnaC1DABB3	BnaC01T0415300ZS	BnaA01g27300D	BnaC01T0347500WE	Chloroplast, Cytoplasm, Peroxisome
BnaC1DABB4	BnaC01T0415500ZS	BnaC01g43960D	BnaC01T0347800WE	Cytoplasm
BnaC3DABB1	BnaC03T0182000ZS	BnaC03g17950D	BnaC03T0120300WE	Nucleus
BnaC3DABB2	BnaC03T0784700ZS	BnaC03g68840D	BnaC03T0680800WE	Chloroplast
BnaC5DABB1	BnaC05T0290400ZS	BnaCnng26890D	BnaC05T0276400WE	Chloroplast
BnaC9DABB1	BnaC09T0446500ZS	BnaC09g36390D	BnaC09T0420100WE	Cell membrane, Cell wall, Chloroplast, Cytoplasm, Nucleus

## Sheet: Supplementary Table S2 
B. napus DABB gene ID	B. rapa DABB gene ID
BnaA01T0288700ZS	Bra028339.1
BnaA01T0335700ZS	Bra021234.1
BnaA01T0336100ZS	Bra021232.1
BnaC01T0354600ZS	Bra028339.1
BnaC01T0415500ZS	Bra021232.1
BnaA03T0156300ZS	Bra022889.1
BnaC03T0182000ZS	Bra022889.1
BnaA05T0173100ZS	Bra030444.1
BnaC05T0290400ZS	Bra030444.1
BnaA08T0024400ZS	Bra014269.1
BnaC03T0784700ZS	Bra014269.1
BnaA10T0163300ZS	Bra002422.1
BnaC09T0446500ZS	Bra002422.1

## Sheet: Supplementary Table S3
B. napus DABB gene ID	B. olerace DABB gene ID
BnaA01T0288700ZS	Bo1g101440.1
BnaA01T0336100ZS	Bo1g121630.1
BnaC01T0354600ZS	Bo1g101440.1
BnaC01T0415500ZS	Bo1g121630.1
BnaA03T0156300ZS	Bo3g026700.1
BnaA08T0024400ZS	Bo3g179660.1
BnaC03T0182000ZS	Bo3g026700.1
BnaC03T0784700ZS	Bo3g179660.1
BnaC05T0290400ZS	Bo5g082640.1
BnaA10T0163300ZS	Bo9g148280.1
BnaC09T0446500ZS	Bo9g148280.1

## Sheet: Supplementary Table S4
DABBs in A. thaliana,B. carinata,B. juncea and C. sativa
A. thaliana DABB gene ID	B. carinata DABB gene ID	B. juncea DABB gene ID	C. sativa DABB gene ID
AT1G51360	BcaB01g03976	BjuA01g08900S	Csa01g019910.1
AT2G31670	BcaB04g17227	BjuA01g08920S	Csa03g058240.1
AT2G32500	BcaB04g17228	BjuA01g13530S	Csa05g024380.1
AT3G17210	BcaB04g20425	BjuA02g34070S	Csa05g029490.1
AT5G22580	BcaB04g20854	BjuA03g42720S	Csa07g010140.1
	BcaB08g36415	BjuA05g16750S	Csa07g011180.1
	BcaC01g01254	BjuA08g02580S	Csa08g015870.1
	BcaC01g01255	BjuA10g15770S	Csa13g026140.1
	BcaC01g05904	BjuB02g33620S	Csa14g059600.1
	BcaC04g19590	BjuB06g30030S	Csa15g023270.1
	BcaC05g27343	BjuB07g03810S	Csa16g008890.1
	BcaC09g48679	BjuB07g40010S	Csa16g009900.1
	BcaC09g48682	BjuB07g44020S	Csa17g090170.1
		BjuB08g45690S	Csa19g024190.1
			Csa20g036320.1

## Sheet: Supplementary Table S5
B. napus and A. thaliana		B. napus and B. carinata		B. napus and B. juncea		B. napus and C. sativa
BnaA01T0336100ZS	AT3G17210	BnaA01T0288700ZS	BcaB04g20425	BnaA01T0288700ZS	mRNA.BjuA01g13530S	BnaA01T0336100ZS	Csa01g019910
BnaA03T0156300ZS	AT2G32500	BnaA01T0336100ZS	BcaB04g20854	BnaA01T0335700ZS	mRNA.BjuA01g08920S	BnaA01T0336100ZS	Csa15g023270
BnaA05T0173100ZS	AT1G51360	BnaA01T0336100ZS	BcaC09g48679	BnaA01T0336100ZS	mRNA.BjuA01g08900S	BnaA01T0336100ZS	Csa19g024190
BnaA10T0163300ZS	AT5G22580	BnaA03T0156300ZS	BcaC01g05904	BnaA01T0336100ZS	mRNA.BjuB07g44020S	BnaA03T0156300ZS	Csa16g008890
BnaC01T0415500ZS	AT3G17210	BnaA05T0173100ZS	BcaC05g27343	BnaA03T0156300ZS	mRNA.BjuA03g42720S	BnaA03T0156300ZS	Csa07g010140
BnaC03T0182000ZS	AT2G32500	BnaA08T0024400ZS	BcaB04g17227	BnaA05T0173100ZS	mRNA.BjuA05g16750S	BnaA05T0173100ZS	Csa17g090170
BnaC05T0290400ZS	AT1G51360	BnaA08T0024400ZS	BcaC01g01254	BnaA08T0024400ZS	mRNA.BjuA08g02580S	BnaA05T0173100ZS	Csa03g058240
BnaC09T0446500ZS	AT5G22580	BnaA10T0163300ZS	BcaB08g36415	BnaA10T0163300ZS	mRNA.BjuA10g15770S	BnaA10T0163300ZS	Csa13g026140
		BnaA10T0163300ZS	BcaC04g19590	BnaA10T0163300ZS	mRNA.BjuB02g33620S	BnaA10T0163300ZS	Csa20g036320
		BnaC01T0354600ZS	BcaB04g20425	BnaC01T0354600ZS	mRNA.BjuA01g13530S	BnaA10T0163300ZS	Csa08g015870
		BnaC01T0415500ZS	BcaC09g48679	BnaC01T0415500ZS	mRNA.BjuA01g08900S	BnaC01T0415500ZS	Csa01g019910
		BnaC03T0784700ZS	BcaB04g17227	BnaC01T0415500ZS	mRNA.BjuB07g44020S	BnaC01T0415500ZS	Csa15g023270
		BnaC03T0182000ZS	BcaC01g05904	BnaC03T0182000ZS	mRNA.BjuA03g42720S	BnaC01T0415500ZS	Csa19g024190
		BnaC03T0784700ZS	BcaC01g01254	BnaC03T0784700ZS	mRNA.BjuA08g02580S	BnaC03T0182000ZS	Csa16g008890
		BnaC05T0290400ZS	BcaC05g27343	BnaC05T0290400ZS	mRNA.BjuA05g16750S	BnaC03T0182000ZS	Csa05g024380
		BnaC09T0446500ZS	BcaC04g19590	BnaC09T0446500ZS	mRNA.BjuA10g15770S	BnaC03T0182000ZS	Csa07g010140
				BnaC09T0446500ZS	mRNA.BjuB02g33620S	BnaC05T0290400ZS	Csa17g090170
						BnaC05T0290400ZS	Csa03g058240
						BnaC09T0446500ZS	Csa13g026140
						BnaC09T0446500ZS	Csa20g036320
						BnaC09T0446500ZS	Csa08g015870

## Sheet: Supplementary Table S6
Gene ID	Motif	Sequence	Site			Species	Function
BnaA01T0288700ZS	F-box	CTATTCTCATT	1109	10	-	Lycopersicon esculentum
BnaA01T0288700ZS	MYC	CATTTG	576	6	-	Arabidopsis thaliana
BnaA01T0288700ZS	ARE	AAACCA	1428	6	-	Zea mays	cis-acting regulatory element essential for the anaerobic induction
BnaA01T0288700ZS	as-1	TGACG	481	5	-	Arabidopsis thaliana
BnaA01T0288700ZS	LTR	CCGAAA	742	6	-	Hordeum vulgare	cis-acting element involved in low-temperature responsiveness
BnaA01T0288700ZS	TATA-box	TATAAGAA	46	8	-	Zea mays	core promoter element around -30 of transcription start
BnaA01T0288700ZS	TATA-box	TATAA	49	5	-	Arabidopsis thaliana	core promoter element around -30 of transcription start
BnaA01T0288700ZS	TATA-box	TATATAA	54	7	-	Arabidopsis thaliana	core promoter element around -30 of transcription start
BnaA01T0288700ZS	TATA-box	TATTTAAA	221	8	-	Arabidopsis thaliana	core promoter element around -30 of transcription start
BnaA01T0288700ZS	TATA-box	TATAA	242	5	-	Arabidopsis thaliana	core promoter element around -30 of transcription start
BnaA01T0288700ZS	TATA-box	TATAAGAA	558	8	-	Zea mays	core promoter element around -30 of transcription start
BnaA01T0288700ZS	TATA-box	TATATAA	561	7	-	Arabidopsis thaliana	core promoter element around -30 of transcription start
BnaA01T0288700ZS	TATA-box	TAAAGATT	589	8	-	Arabidopsis thaliana	core promoter element around -30 of transcription start
BnaA01T0288700ZS	TATA-box	TATAAAA	597	7	-	Pisum sativum	core promoter element around -30 of transcription start
BnaA01T0288700ZS	TATA-box	TATAAA	598	6	-	Helianthus annuus	core promoter element around -30 of transcription start
BnaA01T0288700ZS	TATA-box	TATAA	599	5	-	Arabidopsis thaliana	core promoter element around -30 of transcription start
BnaA01T0288700ZS	TATA-box	TATAAAT	769	7	-	Brassica juncea	core promoter element around -30 of transcription start
BnaA01T0288700ZS	TATA-box	TATAAA	770	6	-	Helianthus annuus	core promoter element around -30 of transcription start
BnaA01T0288700ZS	TATA-box	TATAA	771	5	-	Arabidopsis thaliana	core promoter element around -30 of transcription start
BnaA01T0288700ZS	TATA-box	TATAA	804	5	-	Arabidopsis thaliana	core promoter element around -30 of transcription start
BnaA01T0288700ZS	TATA-box	TATAAAT	1089	7	-	Brassica juncea	core promoter element around -30 of transcription start
BnaA01T0288700ZS	TATA-box	TATAAA	1090	6	-	Helianthus annuus	core promoter element around -30 of transcription start
BnaA01T0288700ZS	TATA-box	TATAA	1091	5	-	Arabidopsis thaliana	core promoter element around -30 of transcription start
BnaA01T0288700ZS	TATA-box	TACAAAA	1165	7	-	Oryza sativa	core promoter element around -30 of transcription start
BnaA01T0288700ZS	TATA-box	ccTATAAAaa	1183	9	-	Arabidopsis thaliana	core promoter element around -30 of transcription start
BnaA01T0288700ZS	TATA-box	TATAAAA	1184	7	-	Pisum sativum	core promoter element around -30 of transcription start
BnaA01T0288700ZS	TATA-box	TATAAA	1185	6	-	Helianthus annuus	core promoter element around -30 of transcription start
BnaA01T0288700ZS	TATA-box	TATAA	1186	5	-	Arabidopsis thaliana	core promoter element around -30 of transcription start
BnaA01T0288700ZS	TATA-box	TATTTAAA	1270	8	-	Arabidopsis thaliana	core promoter element around -30 of transcription start
BnaA01T0288700ZS	TATA-box	TATAAAA	1342	7	-	Pisum sativum	core promoter element around -30 of transcription start
BnaA01T0288700ZS	TATA-box	TATAAA	1343	6	-	Helianthus annuus	core promoter element around -30 of transcription start
BnaA01T0288700ZS	TATA-box	TATAA	1344	5	-	Arabidopsis thaliana	core promoter element around -30 of transcription start
BnaA01T0288700ZS	TATA-box	TATA	1439	4	-	Arabidopsis thaliana	core promoter element around -30 of transcription start
BnaA01T0288700ZS	TATA-box	TATA	1448	4	-	Arabidopsis thaliana	core promoter element around -30 of transcription start
BnaA01T0288700ZS	TATA-box	TATAAAT	1471	7	-	Brassica juncea	core promoter element around -30 of transcription start
BnaA01T0288700ZS	TATA-box	TATAAA	1472	6	-	Helianthus annuus	core promoter element around -30 of transcription start
BnaA01T0288700ZS	TATA-box	TATAA	1473	5	-	Arabidopsis thaliana	core promoter element around -30 of transcription start
BnaA01T0288700ZS	TATA-box	TATA	1474	4	-	Arabidopsis thaliana	core promoter element around -30 of transcription start
BnaA01T0288700ZS	TATA-box	TATA	1559	4	-	Arabidopsis thaliana	core promoter element around -30 of transcription start
BnaA01T0288700ZS	TATA-box	TATA	1584	4	-	Arabidopsis thaliana	core promoter element around -30 of transcription start
BnaA01T0288700ZS	TATA-box	TATATAA	1641	7	-	Arabidopsis thaliana	core promoter element around -30 of transcription start
BnaA01T0288700ZS	TATA-box	TATATA	1642	6	-	Arabidopsis thaliana	core promoter element around -30 of transcription start
BnaA01T0288700ZS	TATA-box	TATA	1644	4	-	Arabidopsis thaliana	core promoter element around -30 of transcription start
BnaA01T0288700ZS	TATA-box	TATAA	1683	5	-	Arabidopsis thaliana	core promoter element around -30 of transcription start
BnaA01T0288700ZS	TATA-box	TATA	1684	4	-	Arabidopsis thaliana	core promoter element around -30 of transcription start
BnaA01T0288700ZS	TATA-box	TATA	1799	4	-	Arabidopsis thaliana	core promoter element around -30 of transcription start
BnaA01T0288700ZS	TATA-box	TATA	1872	4	-	Arabidopsis thaliana	core promoter element around -30 of transcription start
BnaA01T0288700ZS		motif_sequence	752	4	-	organism	short_function
BnaA01T0288700ZS		motif_sequence	819	4	-	organism	short_function
BnaA01T0288700ZS		motif_sequence	1238	4	-	organism	short_function
BnaA01T0288700ZS		motif_sequence	1398	4	-	organism	short_function
BnaA01T0288700ZS		motif_sequence	1763	4	-	organism	short_function
BnaA01T0288700ZS		motif_sequence	1942	4	-	organism	short_function
BnaA01T0288700ZS	AT-rich element	ATAGAAATCAA	1018	10	-	Glycine max	binding site of AT-rich DNA binding protein (ATBP-1)
BnaA01T0288700ZS	MYB	CAACCA	1061	6	-	Arabidopsis thaliana
BnaA01T0288700ZS	TCT-motif	TCTTAC	989	6	-	Arabidopsis thaliana	part of a light responsive element
BnaA01T0288700ZS	AT~TATA-box	TATATA	1642	6	-	Arabidopsis thaliana
BnaA01T0288700ZS	CGTCA-motif	CGTCA	1055	5	-	Hordeum vulgare	cis-acting regulatory element involved in the MeJA-responsiveness
BnaA01T0288700ZS	DRE1	ACCGAGA	1784	7	-	Zea mays
BnaA01T0288700ZS	W box	TTGACC	693	6	-	Arabidopsis thaliana
BnaA01T0288700ZS	W box	TTGACC	1227	6	-	Arabidopsis thaliana
BnaA01T0288700ZS	TATA	TATAAAAT	596	8	-	Arabidopsis thaliana
BnaA01T0288700ZS	TATA	TATAAAAT	1341	8	-	Arabidopsis thaliana
BnaA01T0288700ZS	CAAT-box	CAAT	461	4	-	Nicotiana glutinosa
BnaA01T0288700ZS	CAAT-box	CAAT	698	4	-	Nicotiana glutinosa
BnaA01T0288700ZS	CAAT-box	CAAAT	786	5	-	Pisum sativum	common cis-acting element in promoter and enhancer regions
BnaA01T0288700ZS	CAAT-box	CAAT	901	4	-	Nicotiana glutinosa
BnaA01T0288700ZS	CAAT-box	CAAT	995	4	-	Nicotiana glutinosa
BnaA01T0288700ZS	CAAT-box	CAAAT	1016	5	-	Pisum sativum	common cis-acting element in promoter and enhancer regions
BnaA01T0288700ZS	CAAT-box	CAAT	1027	4	-	Nicotiana glutinosa
BnaA01T0288700ZS	CAAT-box	CAAAT	1118	5	-	Pisum sativum	common cis-acting element in promoter and enhancer regions
BnaA01T0288700ZS	CAAT-box	CAAT	1384	4	-	Nicotiana glutinosa
BnaA01T0288700ZS	CAAT-box	CCAAT	1426	5	-	Arabidopsis thaliana	common cis-acting element in promoter and enhancer regions
BnaA01T0288700ZS	CAAT-box	CAAT	1702	4	-	Nicotiana glutinosa
BnaA01T0288700ZS	CAAT-box	CAAAT	1749	5	-	Pisum sativum	common cis-acting element in promoter and enhancer regions
BnaA01T0288700ZS	CAAT-box	CAAT	1760	4	-	Nicotiana glutinosa
BnaA01T0288700ZS	Unnamed__4	CTCC	749	4	-	Petroselinum hortense
BnaA01T0288700ZS	Unnamed__4	CTCC	1544	4	-	Petroselinum hortense
BnaA01T0288700ZS	Unnamed__4	CTCC	1548	4	-	Petroselinum hortense
BnaA01T0288700ZS	AC-II	TCACCAACCCCC	1059	11	-	Populus tremuloides
BnaA01T0288700ZS	TGACG-motif	TGACG	481	5	-	Hordeum vulgare	cis-acting regulatory element involved in the MeJA-responsiveness
BnaA01T0288700ZS	STRE	AGGGG	1883	5	-	Arabidopsis thaliana
BnaA01T0288700ZS	Myc	TCTCTTA	1630	7	-	Arabidopsis thaliana
BnaA01T0288700ZS	Myc	TCTCTTA	1983	7	-	Arabidopsis thaliana
BnaA01T0288700ZS	TCA	TCATCTTCAT	1104	9	-	Pisum sativum
BnaA01T0288700ZS	GT1-motif	GGTTAA	1367	6	-	Arabidopsis thaliana	light responsive element
BnaA01T0288700ZS	TCA-element	CCATCTTTTT	1003	9	-	Nicotiana tabacum	cis-acting element involved in salicylic acid responsiveness
BnaA01T0335700ZS	LTR	CCGAAA	1353	6	-	Hordeum vulgare	cis-acting element involved in low-temperature responsiveness
BnaA01T0335700ZS	STRE	AGGGG	930	5	-	Arabidopsis thaliana
BnaA01T0335700ZS	TATC-box	TATCCCA	1434	7	-	Oryza sativa	cis-acting element involved in gibberellin-responsiveness
BnaA01T0335700ZS	TATA-box	TATAA	15	5	-	Arabidopsis thaliana	core promoter element around -30 of transcription start
BnaA01T0335700ZS	TATA-box	TATAA	161	5	-	Arabidopsis thaliana	core promoter element around -30 of transcription start
BnaA01T0335700ZS	TATA-box	TATAAAA	269	7	-	Pisum sativum	core promoter element around -30 of transcription start
BnaA01T0335700ZS	TATA-box	TATAAA	270	6	-	Helianthus annuus	core promoter element around -30 of transcription start
BnaA01T0335700ZS	TATA-box	TATATAA	271	7	-	Arabidopsis thaliana	core promoter element around -30 of transcription start
BnaA01T0335700ZS	TATA-box	TATAA	325	5	-	Arabidopsis thaliana	core promoter element around -30 of transcription start
BnaA01T0335700ZS	TATA-box	TATAA	471	5	-	Arabidopsis thaliana	core promoter element around -30 of transcription start
BnaA01T0335700ZS	TATA-box	TATAAAA	585	7	-	Pisum sativum	core promoter element around -30 of transcription start
BnaA01T0335700ZS	TATA-box	TATAAA	586	6	-	Helianthus annuus	core promoter element around -30 of transcription start
BnaA01T0335700ZS	TATA-box	TATATAA	587	7	-	Arabidopsis thaliana	core promoter element around -30 of transcription start
BnaA01T0335700ZS	TATA-box	TATAAATA	639	8	-	Daucus carota	core promoter element around -30 of transcription start
BnaA01T0335700ZS	TATA-box	TATAAAT	640	7	-	Brassica juncea	core promoter element around -30 of transcription start
BnaA01T0335700ZS	TATA-box	TATAAA	641	6	-	Helianthus annuus	core promoter element around -30 of transcription start
BnaA01T0335700ZS	TATA-box	TATAA	642	5	-	Arabidopsis thaliana	core promoter element around -30 of transcription start
BnaA01T0335700ZS	TATA-box	TATTTAAA	759	8	-	Arabidopsis thaliana	core promoter element around -30 of transcription start
BnaA01T0335700ZS	TATA-box	TATAA	788	5	-	Arabidopsis thaliana	core promoter element around -30 of transcription start
BnaA01T0335700ZS	TATA-box	TATTTAAA	1063	8	-	Arabidopsis thaliana	core promoter element around -30 of transcription start
BnaA01T0335700ZS	TATA-box	TATAA	1129	5	-	Arabidopsis thaliana	core promoter element around -30 of transcription start
BnaA01T0335700ZS	TATA-box	TATA	1241	4	-	Arabidopsis thaliana	core promoter element around -30 of transcription start
BnaA01T0335700ZS	TATA-box	TATTTAAA	1246	8	-	Arabidopsis thaliana	core promoter element around -30 of transcription start
BnaA01T0335700ZS	TATA-box	TATAA	1268	5	-	Arabidopsis thaliana	core promoter element around -30 of transcription start
BnaA01T0335700ZS	TATA-box	TATA	1269	4	-	Arabidopsis thaliana	core promoter element around -30 of transcription start
BnaA01T0335700ZS	TATA-box	TATAA	1291	5	-	Arabidopsis thaliana	core promoter element around -30 of transcription start
BnaA01T0335700ZS	TATA-box	TATA	1292	4	-	Arabidopsis thaliana	core promoter element around -30 of transcription start
BnaA01T0335700ZS	TATA-box	TATTTAAA	1451	8	-	Arabidopsis thaliana	core promoter element around -30 of transcription start
BnaA01T0335700ZS	TATA-box	TATA	1457	4	-	Arabidopsis thaliana	core promoter element around -30 of transcription start
BnaA01T0335700ZS	TATA-box	TATTTAAA	1467	8	-	Arabidopsis thaliana	core promoter element around -30 of transcription start
BnaA01T0335700ZS	TATA-box	TATA	1473	4	-	Arabidopsis thaliana	core promoter element around -30 of transcription start
BnaA01T0335700ZS	TATA-box	ATATAT	1481	6	-	Brassica napus	core promoter element around -30 of transcription start
BnaA01T0335700ZS	TATA-box	TATA	1482	4	-	Arabidopsis thaliana	core promoter element around -30 of transcription start
BnaA01T0335700ZS	TATA-box	TATTTAAA	1511	8	-	Arabidopsis thaliana	core promoter element around -30 of transcription start
BnaA01T0335700ZS	TATA-box	TATA	1530	4	-	Arabidopsis thaliana	core promoter element around -30 of transcription start
BnaA01T0335700ZS	TATA-box	TATAAATA	1539	8	-	Daucus carota	core promoter element around -30 of transcription start
BnaA01T0335700ZS	TATA-box	TATAAAT	1540	7	-	Brassica juncea	core promoter element around -30 of transcription start
BnaA01T0335700ZS	TATA-box	TATAAA	1541	6	-	Helianthus annuus	core promoter element around -30 of transcription start
BnaA01T0335700ZS	TATA-box	TATAA	1542	5	-	Arabidopsis thaliana	core promoter element around -30 of transcription start
BnaA01T0335700ZS	TATA-box	TATA	1543	4	-	Arabidopsis thaliana	core promoter element around -30 of transcription start
BnaA01T0335700ZS	TATA-box	TATAA	1579	5	-	Arabidopsis thaliana	core promoter element around -30 of transcription start
BnaA01T0335700ZS	TATA-box	TATA	1580	4	-	Arabidopsis thaliana	core promoter element around -30 of transcription start
BnaA01T0335700ZS	TATA-box	TATAA	1829	5	-	Arabidopsis thaliana	core promoter element around -30 of transcription start
BnaA01T0335700ZS	TATA-box	TATA	1830	4	-	Arabidopsis thaliana	core promoter element around -30 of transcription start
BnaA01T0335700ZS	TATA-box	ATATAT	1959	6	-	Brassica napus	core promoter element around -30 of transcription start
BnaA01T0335700ZS	TATA-box	TATA	1960	4	-	Arabidopsis thaliana	core promoter element around -30 of transcription start
BnaA01T0335700ZS	MYB-like sequence	TAACCA	1794	6	-	Arabidopsis thaliana
BnaA01T0335700ZS	Unnamed__6	taTAAATATct	115	10	-	Zea mays
BnaA01T0335700ZS	Unnamed__6	taTAAATATct	391	10	-	Zea mays
BnaA01T0335700ZS	Unnamed__6	taTAAATATct	425	10	-	Zea mays
BnaA01T0335700ZS	Unnamed__6	taTAAATATct	743	10	-	Zea mays
BnaA01T0335700ZS		motif_sequence	1919	4	-	organism	short_function
BnaA01T0335700ZS		motif_sequence	1967	4	-	organism	short_function
BnaA01T0335700ZS	ERE	ATTTTAAA	1030	8	-	Nicotiana glutinos
BnaA01T0335700ZS	ERE	ATTTTAAA	1234	8	-	Nicotiana glutinos
BnaA01T0335700ZS	Box 4	ATTAAT	1263	6	-	Petroselinum crispum	part of a conserved DNA module involved in light responsiveness
BnaA01T0335700ZS	Box 4	ATTAAT	1495	6	-	Petroselinum crispum	part of a conserved DNA module involved in light responsiveness
BnaA01T0335700ZS	Box 4	ATTAAT	1553	6	-	Petroselinum crispum	part of a conserved DNA module involved in light responsiveness
BnaA01T0335700ZS	Box 4	ATTAAT	1903	6	-	Petroselinum crispum	part of a conserved DNA module involved in light responsiveness
BnaA01T0335700ZS	AT~TATA-box	TATATAAA	270	8	-	Arabidopsis thaliana
BnaA01T0335700ZS	AT~TATA-box	TATATAAA	586	8	-	Arabidopsis thaliana
BnaA01T0335700ZS	WUN-motif	AAATTACT	754	8	-	Nicotiana glutinosa
BnaA01T0335700ZS	WUN-motif	TAATTACTC	1723	9	-	Nicotiana glutinosa
BnaA01T0335700ZS	3-AF3 binding site	CACTATCTAAC	1796	10	-	Pisum sativum	part of a conserved DNA module array (CMA3)
BnaA01T0335700ZS	AT-rich sequence	TAAAATACT	265	9	-	Pisum sativum	element for maximal elicitor-mediated activation (2copies)
BnaA01T0335700ZS	AT-rich sequence	TAAAATACT	581	9	-	Pisum sativum	element for maximal elicitor-mediated activation (2copies)
BnaA01T0335700ZS	MYB	TAACCA	1794	6	-	Arabidopsis thaliana
BnaA01T0335700ZS	TCT-motif	TCTTAC	1740	6	-	Arabidopsis thaliana	part of a light responsive element
BnaA01T0335700ZS	TATA	TATAAAAT	268	8	-	Arabidopsis thaliana
BnaA01T0335700ZS	TATA	TATAAAAT	584	8	-	Arabidopsis thaliana
BnaA01T0335700ZS	TCCC-motif	TCTCCCT	1992	7	-	Spinacia oleracea	part of a light responsive element
BnaA01T0335700ZS	CAAT-box	CAAAT	85	5	-	Pisum sativum	common cis-acting element in promoter and enhancer regions
BnaA01T0335700ZS	CAAT-box	CAAAT	601	5	-	Pisum sativum	common cis-acting element in promoter and enhancer regions
BnaA01T0335700ZS	CAAT-box	CAAAT	713	5	-	Pisum sativum	common cis-acting element in promoter and enhancer regions
BnaA01T0335700ZS	CAAT-box	CAAT	981	4	-	Nicotiana glutinosa
BnaA01T0335700ZS	CAAT-box	CAAAT	1119	5	-	Pisum sativum	common cis-acting element in promoter and enhancer regions
BnaA01T0335700ZS	CAAT-box	CAAAT	1138	5	-	Pisum sativum	common cis-acting element in promoter and enhancer regions
BnaA01T0335700ZS	CAAT-box	CAAT	1297	4	-	Nicotiana glutinosa
BnaA01T0335700ZS	CAAT-box	CAAAT	1569	5	-	Pisum sativum	common cis-acting element in promoter and enhancer regions
BnaA01T0335700ZS	CAAT-box	CAAAT	1609	5	-	Pisum sativum	common cis-acting element in promoter and enhancer regions
BnaA01T0335700ZS	CAAT-box	CAAAT	1701	5	-	Pisum sativum	common cis-acting element in promoter and enhancer regions
BnaA01T0335700ZS	CAAT-box	CAAAT	1808	5	-	Pisum sativum	common cis-acting element in promoter and enhancer regions
BnaA01T0335700ZS	CAAT-box	CAAAT	1855	5	-	Pisum sativum	common cis-acting element in promoter and enhancer regions
BnaA01T0335700ZS	CAAT-box	CAAAT	1963	5	-	Pisum sativum	common cis-acting element in promoter and enhancer regions
BnaA01T0335700ZS	Unnamed__4	CTCC	1967	4	-	Petroselinum hortense
BnaA01T0335700ZS	Unnamed__4	CTCC	1994	4	-	Petroselinum hortense
BnaA01T0335700ZS	SARE	TTCGACCATCTT	193	11	-	Nicotiana tabacum	cis-acting element involved in salicylic acid responsiveness
BnaA01T0336100ZS	TGACG-motif	TGACG	1934	5	-	Hordeum vulgare	cis-acting regulatory element involved in the MeJA-responsiveness
BnaA01T0336100ZS	TCA	TCATCTTCAT	221	9	-	Pisum sativum
BnaA01T0336100ZS		motif_sequence	144	4	-	organism	short_function
BnaA01T0336100ZS		motif_sequence	156	4	-	organism	short_function
BnaA01T0336100ZS		motif_sequence	223	4	-	organism	short_function
BnaA01T0336100ZS		motif_sequence	518	4	-	organism	short_function
BnaA01T0336100ZS		motif_sequence	977	4	-	organism	short_function
BnaA01T0336100ZS		motif_sequence	1305	4	-	organism	short_function
BnaA01T0336100ZS		motif_sequence	1917	4	-	organism	short_function
BnaA01T0336100ZS	Unnamed__6	taTAAATATct	1558	10	-	Zea mays
BnaA01T0336100ZS	MYB-like sequence	TAACCA	264	6	-	Arabidopsis thaliana
BnaA01T0336100ZS	TATA-box	TATAA	23	5	-	Arabidopsis thaliana	core promoter element around -30 of transcription start
BnaA01T0336100ZS	TATA-box	TACAAAA	135	7	-	Oryza sativa	core promoter element around -30 of transcription start
BnaA01T0336100ZS	TATA-box	TATAA	305	5	-	Arabidopsis thaliana	core promoter element around -30 of transcription start
BnaA01T0336100ZS	TATA-box	TATAA	484	5	-	Arabidopsis thaliana	core promoter element around -30 of transcription start
BnaA01T0336100ZS	TATA-box	TATAA	602	5	-	Arabidopsis thaliana	core promoter element around -30 of transcription start
BnaA01T0336100ZS	TATA-box	TATACA	761	6	-	Helianthus annuus	core promoter element around -30 of transcription start
BnaA01T0336100ZS	TATA-box	TATACA	817	6	-	Helianthus annuus	core promoter element around -30 of transcription start
BnaA01T0336100ZS	TATA-box	ATATAT	1263	6	-	Brassica napus	core promoter element around -30 of transcription start
BnaA01T0336100ZS	TATA-box	TATA	1264	4	-	Arabidopsis thaliana	core promoter element around -30 of transcription start
BnaA01T0336100ZS	TATA-box	TACAAAA	1385	7	-	Oryza sativa	core promoter element around -30 of transcription start
BnaA01T0336100ZS	TATA-box	TATATA	1409	6	-	Arabidopsis thaliana	core promoter element around -30 of transcription start
BnaA01T0336100ZS	TATA-box	ATATAT	1410	6	-	Brassica napus	core promoter element around -30 of transcription start
BnaA01T0336100ZS	TATA-box	TATA	1411	4	-	Arabidopsis thaliana	core promoter element around -30 of transcription start
BnaA01T0336100ZS	TATA-box	TATA	1474	4	-	Arabidopsis thaliana	core promoter element around -30 of transcription start
BnaA01T0336100ZS	TATA-box	TATAAATA	1561	8	-	Daucus carota	core promoter element around -30 of transcription start
BnaA01T0336100ZS	TATA-box	TATAAAT	1562	7	-	Brassica juncea	core promoter element around -30 of transcription start
BnaA01T0336100ZS	TATA-box	TATAAA	1563	6	-	Helianthus annuus	core promoter element around -30 of transcription start
BnaA01T0336100ZS	TATA-box	TATAA	1564	5	-	Arabidopsis thaliana	core promoter element around -30 of transcription start
BnaA01T0336100ZS	TATA-box	TATA	1565	4	-	Arabidopsis thaliana	core promoter element around -30 of transcription start
BnaA01T0336100ZS	TATA-box	TATA	1757	4	-	Arabidopsis thaliana	core promoter element around -30 of transcription start
BnaA01T0336100ZS	TATA-box	TATAAAA	1853	7	-	Pisum sativum	core promoter element around -30 of transcription start
BnaA01T0336100ZS	TATA-box	TATAAA	1854	6	-	Helianthus annuus	core promoter element around -30 of transcription start
BnaA01T0336100ZS	TATA-box	TATAA	1855	5	-	Arabidopsis thaliana	core promoter element around -30 of transcription start
BnaA01T0336100ZS	TATA-box	TATA	1856	4	-	Arabidopsis thaliana	core promoter element around -30 of transcription start
BnaA01T0336100ZS	TATA-box	TATAAAT	1938	7	-	Brassica juncea	core promoter element around -30 of transcription start
BnaA01T0336100ZS	TATA-box	TATAAA	1939	6	-	Helianthus annuus	core promoter element around -30 of transcription start
BnaA01T0336100ZS	TATA-box	TATAA	1940	5	-	Arabidopsis thaliana	core promoter element around -30 of transcription start
BnaA01T0336100ZS	TATA-box	TATA	1941	4	-	Arabidopsis thaliana	core promoter element around -30 of transcription start
BnaA01T0336100ZS	MYB	TAACCA	264	6	-	Arabidopsis thaliana
BnaA01T0336100ZS	MYB	CAACCA	489	6	-	Arabidopsis thaliana
BnaA01T0336100ZS	AAGAA-motif	GAAAGAA	432	7	-	Avena sativa
BnaA01T0336100ZS	TCA-element	CCATCTTTTT	1151	9	-	Nicotiana tabacum	cis-acting element involved in salicylic acid responsiveness
BnaA01T0336100ZS	TCA-element	CCATCTTTTT	1541	9	-	Nicotiana tabacum	cis-acting element involved in salicylic acid responsiveness
BnaA01T0336100ZS	CGTCA-motif	CGTCA	378	5	-	Hordeum vulgare	cis-acting regulatory element involved in the MeJA-responsiveness
BnaA01T0336100ZS	AT~TATA-box	TATATA	1409	6	-	Arabidopsis thaliana
BnaA01T0336100ZS	Box 4	ATTAAT	1486	6	-	Petroselinum crispum	part of a conserved DNA module involved in light responsiveness
BnaA01T0336100ZS	Box 4	ATTAAT	1493	6	-	Petroselinum crispum	part of a conserved DNA module involved in light responsiveness
BnaA01T0336100ZS	Box 4	ATTAAT	1799	6	-	Petroselinum crispum	part of a conserved DNA module involved in light responsiveness
BnaA03T0156300ZS	LTR	CCGAAA	341	6	-	Hordeum vulgare	cis-acting element involved in low-temperature responsiveness
BnaA03T0156300ZS	LTR	CCGAAA	1021	6	-	Hordeum vulgare	cis-acting element involved in low-temperature responsiveness
BnaA03T0156300ZS	LTR	CCGAAA	1538	6	-	Hordeum vulgare	cis-acting element involved in low-temperature responsiveness
BnaA03T0156300ZS	MBS	CAACTG	34	6	-	Arabidopsis thaliana	MYB binding site involved in drought-inducibility
BnaA03T0156300ZS	MBS	CAACTG	167	6	-	Arabidopsis thaliana	MYB binding site involved in drought-inducibility
BnaA03T0156300ZS	Gap-box	CAAATGAA(A/G)A	931	9.5	-	Arabidopsis thaliana	part of a light responsive element
BnaA03T0156300ZS	ARE	AAACCA	944	6	-	Zea mays	cis-acting regulatory element essential for the anaerobic induction
BnaA03T0156300ZS	Unnamed__4	CTCC	278	4	-	Petroselinum hortense
BnaA03T0156300ZS	Unnamed__4	CTCC	458	4	-	Petroselinum hortense
BnaA03T0156300ZS	Unnamed__4	CTCC	694	4	-	Petroselinum hortense
BnaA03T0156300ZS	Unnamed__4	CTCC	1076	4	-	Petroselinum hortense
BnaA03T0156300ZS	Unnamed__4	CTCC	1287	4	-	Petroselinum hortense
BnaA03T0156300ZS	G-Box	CACGTT	1142	6	-	Pisum sativum	cis-acting regulatory element involved in light responsiveness
BnaA03T0156300ZS	G-Box	CACGTG	1769	6	-	Pisum sativum	cis-acting regulatory element involved in light responsiveness
BnaA03T0156300ZS	GARE-motif	TCTGTTG	872	7	-	Brassica oleracea	gibberellin-responsive element
BnaA03T0156300ZS	CAAT-box	CAAT	183	4	-	Nicotiana glutinosa
BnaA03T0156300ZS	CAAT-box	CAAT	289	4	-	Nicotiana glutinosa
BnaA03T0156300ZS	CAAT-box	CAAAT	402	5	-	Pisum sativum	common cis-acting element in promoter and enhancer regions
BnaA03T0156300ZS	CAAT-box	CAAAT	413	5	-	Pisum sativum	common cis-acting element in promoter and enhancer regions
BnaA03T0156300ZS	CAAT-box	CCAAT	435	5	-	Arabidopsis thaliana	common cis-acting element in promoter and enhancer regions
BnaA03T0156300ZS	CAAT-box	CAAT	505	4	-	Nicotiana glutinosa
BnaA03T0156300ZS	CAAT-box	CAAT	509	4	-	Nicotiana glutinosa
BnaA03T0156300ZS	CAAT-box	CAAT	657	4	-	Nicotiana glutinosa
BnaA03T0156300ZS	CAAT-box	CAAAT	840	5	-	Pisum sativum	common cis-acting element in promoter and enhancer regions
BnaA03T0156300ZS	CAAT-box	CAAAT	900	5	-	Pisum sativum	common cis-acting element in promoter and enhancer regions
BnaA03T0156300ZS	CAAT-box	CAAAT	936	5	-	Pisum sativum	common cis-acting element in promoter and enhancer regions
BnaA03T0156300ZS	CAAT-box	CCAAT	942	5	-	Arabidopsis thaliana	common cis-acting element in promoter and enhancer regions
BnaA03T0156300ZS	CAAT-box	CCAAT	1179	5	-	Arabidopsis thaliana	common cis-acting element in promoter and enhancer regions
BnaA03T0156300ZS	CAAT-box	CAAT	1296	4	-	Nicotiana glutinosa
BnaA03T0156300ZS	CAAT-box	CAAAT	1321	5	-	Pisum sativum	common cis-acting element in promoter and enhancer regions
BnaA03T0156300ZS	CAAT-box	CAAT	1912	4	-	Nicotiana glutinosa
BnaA03T0156300ZS	as-1	TGACG	128	5	-	Arabidopsis thaliana
BnaA03T0156300ZS	Myb	CAACTG	34	6	-	Arabidopsis thaliana
BnaA03T0156300ZS	Myb	CAACTG	167	6	-	Arabidopsis thaliana
BnaA03T0156300ZS	MYC	CATTTG	453	6	-	Arabidopsis thaliana
BnaA03T0156300ZS	MYC	CATGTG	1779	6	-	Arabidopsis thaliana
BnaA03T0156300ZS	GA-motif	ATAGATAA	780	8	-	Arabidopsis thaliana	part of a light responsive element
BnaA03T0156300ZS	LAMP-element	CTTTATCA	1962	8	-	Pisum sativum	part of a light responsive element
BnaA05T0173100ZS	CAAT-box	CCAAT	40	5	-	Arabidopsis thaliana	common cis-acting element in promoter and enhancer regions
BnaA05T0173100ZS	CAAT-box	CAAAT	264	5	-	Pisum sativum	common cis-acting element in promoter and enhancer regions
BnaA05T0173100ZS	CAAT-box	CAAAT	568	5	-	Pisum sativum	common cis-acting element in promoter and enhancer regions
BnaA05T0173100ZS	CAAT-box	CCAAT	643	5	-	Arabidopsis thaliana	common cis-acting element in promoter and enhancer regions
BnaA05T0173100ZS	CAAT-box	CAAT	680	4	-	Nicotiana glutinosa
BnaA05T0173100ZS	CAAT-box	CAAAT	879	5	-	Pisum sativum	common cis-acting element in promoter and enhancer regions
BnaA05T0173100ZS	CAAT-box	CCAAT	944	5	-	Arabidopsis thaliana	common cis-acting element in promoter and enhancer regions
BnaA05T0173100ZS	CAAT-box	CAAT	965	4	-	Nicotiana glutinosa
BnaA05T0173100ZS	CAAT-box	CAAAT	1036	5	-	Pisum sativum	common cis-acting element in promoter and enhancer regions
BnaA05T0173100ZS	CAAT-box	CAAT	1187	4	-	Nicotiana glutinosa
BnaA05T0173100ZS	CAAT-box	CAAT	1220	4	-	Nicotiana glutinosa
BnaA05T0173100ZS	CAAT-box	CAAT	1357	4	-	Nicotiana glutinosa
BnaA05T0173100ZS	CAAT-box	CCAAT	1662	5	-	Arabidopsis thaliana	common cis-acting element in promoter and enhancer regions
BnaA05T0173100ZS	CAAT-box	CAAT	1719	4	-	Nicotiana glutinosa
BnaA05T0173100ZS	CAAT-box	CAAAT	1725	5	-	Pisum sativum	common cis-acting element in promoter and enhancer regions
BnaA05T0173100ZS	CAAT-box	CAAAT	1870	5	-	Pisum sativum	common cis-acting element in promoter and enhancer regions
BnaA05T0173100ZS	CAAT-box	CAAAT	1921	5	-	Pisum sativum	common cis-acting element in promoter and enhancer regions
BnaA05T0173100ZS	Gap-box	CAAATGAA(A/G)A	1916	9	-	Arabidopsis thaliana	part of a light responsive element
BnaA05T0173100ZS	TATA	TATAAAAT	927	8	-	Arabidopsis thaliana
BnaA05T0173100ZS	TATA	TATAAAAT	1480	8	-	Arabidopsis thaliana
BnaA05T0173100ZS	GA-motif	ATAGATAA	921	8	-	Arabidopsis thaliana	part of a light responsive element
BnaA05T0173100ZS	W box	TTGACC	369	6	-	Arabidopsis thaliana
BnaA05T0173100ZS	TC-rich repeats	ATTCTCTAAC	647	9	-	Nicotiana tabacum	cis-acting element involved in defense and stress responsiveness
BnaA05T0173100ZS	CGTCA-motif	CGTCA	267	5	-	Hordeum vulgare	cis-acting regulatory element involved in the MeJA-responsiveness
BnaA05T0173100ZS	CGTCA-motif	CGTCA	1522	5	-	Hordeum vulgare	cis-acting regulatory element involved in the MeJA-responsiveness
BnaA05T0173100ZS	Box 4	ATTAAT	1387	6	-	Petroselinum crispum	part of a conserved DNA module involved in light responsiveness
BnaA05T0173100ZS	Box 4	ATTAAT	1411	6	-	Petroselinum crispum	part of a conserved DNA module involved in light responsiveness
BnaA05T0173100ZS	Box 4	ATTAAT	1472	6	-	Petroselinum crispum	part of a conserved DNA module involved in light responsiveness
BnaA05T0173100ZS	Box 4	ATTAAT	1476	6	-	Petroselinum crispum	part of a conserved DNA module involved in light responsiveness
BnaA05T0173100ZS	AT~TATA-box	TATATAAA	929	8	-	Arabidopsis thaliana
BnaA05T0173100ZS	AT~TATA-box	TATATA	1398	6	-	Arabidopsis thaliana
BnaA05T0173100ZS	AT~TATA-box	TATATA	1400	6	-	Arabidopsis thaliana
BnaA05T0173100ZS	AT~TATA-box	TATATA	1402	6	-	Arabidopsis thaliana
BnaA05T0173100ZS	AT~TATA-box	TATATA	1404	6	-	Arabidopsis thaliana
BnaA05T0173100ZS	AT~TATA-box	TATATA	1406	6	-	Arabidopsis thaliana
BnaA05T0173100ZS	AT~TATA-box	TATATAAA	1932	8	-	Arabidopsis thaliana
BnaA05T0173100ZS	AT~TATA-box	TATATA	1934	6	-	Arabidopsis thaliana
BnaA05T0173100ZS	AT~TATA-box	TATATA	1936	6	-	Arabidopsis thaliana
BnaA05T0173100ZS	AAGAA-motif	GAAAGAA	1860	7	-	Avena sativa
BnaA05T0173100ZS	WUN-motif	AAATTACTA	1062	9	-	Nicotiana glutinosa
BnaA05T0173100ZS	WUN-motif	AAATTACT	1063	8	-	Nicotiana glutinosa
BnaA05T0173100ZS	MYB	TAACCA	645	6	-	Arabidopsis thaliana
BnaA05T0173100ZS	MYB	TAACCA	734	6	-	Arabidopsis thaliana
BnaA05T0173100ZS	MYB	TAACCA	1793	6	-	Arabidopsis thaliana
BnaA05T0173100ZS	TATA-box	TATAA	285	5	-	Arabidopsis thaliana	core promoter element around -30 of transcription start
BnaA05T0173100ZS	TATA-box	taTATAAAtc	683	9	-	Arabidopsis thaliana	core promoter element around -30 of transcription start
BnaA05T0173100ZS	TATA-box	TATAA	727	5	-	Arabidopsis thaliana	core promoter element around -30 of transcription start
BnaA05T0173100ZS	TATA-box	TATACA	772	6	-	Helianthus annuus	core promoter element around -30 of transcription start
BnaA05T0173100ZS	TATA-box	TATAA	792	5	-	Arabidopsis thaliana	core promoter element around -30 of transcription start
BnaA05T0173100ZS	TATA-box	TATAA	812	5	-	Arabidopsis thaliana	core promoter element around -30 of transcription start
BnaA05T0173100ZS	TATA-box	TATAA	827	5	-	Arabidopsis thaliana	core promoter element around -30 of transcription start
BnaA05T0173100ZS	TATA-box	TATAAAA	928	7	-	Pisum sativum	core promoter element around -30 of transcription start
BnaA05T0173100ZS	TATA-box	TATAAA	929	6	-	Helianthus annuus	core promoter element around -30 of transcription start
BnaA05T0173100ZS	TATA-box	TATATAA	930	7	-	Arabidopsis thaliana	core promoter element around -30 of transcription start
BnaA05T0173100ZS	TATA-box	TATAA	1028	5	-	Arabidopsis thaliana	core promoter element around -30 of transcription start
BnaA05T0173100ZS	TATA-box	TATAAAT	1067	7	-	Brassica juncea	core promoter element around -30 of transcription start
BnaA05T0173100ZS	TATA-box	TATAAA	1068	6	-	Helianthus annuus	core promoter element around -30 of transcription start
BnaA05T0173100ZS	TATA-box	TATAA	1069	5	-	Arabidopsis thaliana	core promoter element around -30 of transcription start
BnaA05T0173100ZS	TATA-box	TATAAA	1191	6	-	Helianthus annuus	core promoter element around -30 of transcription start
BnaA05T0173100ZS	TATA-box	TATAA	1192	5	-	Arabidopsis thaliana	core promoter element around -30 of transcription start
BnaA05T0173100ZS	TATA-box	TATAAAT	1232	7	-	Brassica juncea	core promoter element around -30 of transcription start
BnaA05T0173100ZS	TATA-box	TATAAA	1233	6	-	Helianthus annuus	core promoter element around -30 of transcription start
BnaA05T0173100ZS	TATA-box	TATAA	1234	5	-	Arabidopsis thaliana	core promoter element around -30 of transcription start
BnaA05T0173100ZS	TATA-box	TATA	1323	4	-	Arabidopsis thaliana	core promoter element around -30 of transcription start
BnaA05T0173100ZS	TATA-box	ATATAT	1397	6	-	Brassica napus	core promoter element around -30 of transcription start
BnaA05T0173100ZS	TATA-box	TATATA	1398	6	-	Arabidopsis thaliana	core promoter element around -30 of transcription start
BnaA05T0173100ZS	TATA-box	ATATAT	1399	6	-	Brassica napus	core promoter element around -30 of transcription start
BnaA05T0173100ZS	TATA-box	TATATA	1400	6	-	Arabidopsis thaliana	core promoter element around -30 of transcription start
BnaA05T0173100ZS	TATA-box	ATATAT	1401	6	-	Brassica napus	core promoter element around -30 of transcription start
BnaA05T0173100ZS	TATA-box	TATATA	1402	6	-	Arabidopsis thaliana	core promoter element around -30 of transcription start
BnaA05T0173100ZS	TATA-box	ATATAT	1403	6	-	Brassica napus	core promoter element around -30 of transcription start
BnaA05T0173100ZS	TATA-box	TATATA	1404	6	-	Arabidopsis thaliana	core promoter element around -30 of transcription start
BnaA05T0173100ZS	TATA-box	ATATAT	1405	6	-	Brassica napus	core promoter element around -30 of transcription start
BnaA05T0173100ZS	TATA-box	TATATA	1406	6	-	Arabidopsis thaliana	core promoter element around -30 of transcription start
BnaA05T0173100ZS	TATA-box	ATATAT	1407	6	-	Brassica napus	core promoter element around -30 of transcription start
BnaA05T0173100ZS	TATA-box	TATA	1408	4	-	Arabidopsis thaliana	core promoter element around -30 of transcription start
BnaA05T0173100ZS	TATA-box	TACAAAA	1464	7	-	Oryza sativa	core promoter element around -30 of transcription start
BnaA05T0173100ZS	TATA-box	TATAAAA	1481	7	-	Pisum sativum	core promoter element around -30 of transcription start
BnaA05T0173100ZS	TATA-box	TATAAA	1482	6	-	Helianthus annuus	core promoter element around -30 of transcription start
BnaA05T0173100ZS	TATA-box	TATAA	1483	5	-	Arabidopsis thaliana	core promoter element around -30 of transcription start
BnaA05T0173100ZS	TATA-box	TATA	1484	4	-	Arabidopsis thaliana	core promoter element around -30 of transcription start
BnaA05T0173100ZS	TATA-box	TATA	1505	4	-	Arabidopsis thaliana	core promoter element around -30 of transcription start
BnaA05T0173100ZS	TATA-box	ATATAT	1509	6	-	Brassica napus	core promoter element around -30 of transcription start
BnaA05T0173100ZS	TATA-box	TATA	1510	4	-	Arabidopsis thaliana	core promoter element around -30 of transcription start
BnaA05T0173100ZS	TATA-box	TATAAA	1620	6	-	Helianthus annuus	core promoter element around -30 of transcription start
BnaA05T0173100ZS	TATA-box	TATAA	1621	5	-	Arabidopsis thaliana	core promoter element around -30 of transcription start
BnaA05T0173100ZS	TATA-box	TATA	1622	4	-	Arabidopsis thaliana	core promoter element around -30 of transcription start
BnaA05T0173100ZS	TATA-box	TATAAAT	1629	7	-	Brassica juncea	core promoter element around -30 of transcription start
BnaA05T0173100ZS	TATA-box	TATAAA	1630	6	-	Helianthus annuus	core promoter element around -30 of transcription start
BnaA05T0173100ZS	TATA-box	TATAA	1631	5	-	Arabidopsis thaliana	core promoter element around -30 of transcription start
BnaA05T0173100ZS	TATA-box	TATA	1632	4	-	Arabidopsis thaliana	core promoter element around -30 of transcription start
BnaA05T0173100ZS	TATA-box	TATACA	1674	6	-	Helianthus annuus	core promoter element around -30 of transcription start
BnaA05T0173100ZS	TATA-box	TATA	1676	4	-	Arabidopsis thaliana	core promoter element around -30 of transcription start
BnaA05T0173100ZS	TATA-box	TATAA	1903	5	-	Arabidopsis thaliana	core promoter element around -30 of transcription start
BnaA05T0173100ZS	TATA-box	TATA	1904	4	-	Arabidopsis thaliana	core promoter element around -30 of transcription start
BnaA05T0173100ZS	TATA-box	taTATAAAtc	1930	9	-	Arabidopsis thaliana	core promoter element around -30 of transcription start
BnaA05T0173100ZS	TATA-box	TATAAAT	1931	7	-	Brassica juncea	core promoter element around -30 of transcription start
BnaA05T0173100ZS	TATA-box	TATAAA	1932	6	-	Helianthus annuus	core promoter element around -30 of transcription start
BnaA05T0173100ZS	TATA-box	TATATAA	1933	7	-	Arabidopsis thaliana	core promoter element around -30 of transcription start
BnaA05T0173100ZS	TATA-box	TATATA	1934	6	-	Arabidopsis thaliana	core promoter element around -30 of transcription start
BnaA05T0173100ZS	TATA-box	ATATAT	1935	6	-	Brassica napus	core promoter element around -30 of transcription start
BnaA05T0173100ZS	TATA-box	TATATA	1936	6	-	Arabidopsis thaliana	core promoter element around -30 of transcription start
BnaA05T0173100ZS	TATA-box	ATATAT	1937	6	-	Brassica napus	core promoter element around -30 of transcription start
BnaA05T0173100ZS	TATA-box	TATA	1938	4	-	Arabidopsis thaliana	core promoter element around -30 of transcription start
BnaA05T0173100ZS	MYB-like sequence	TAACCA	645	6	-	Arabidopsis thaliana
BnaA05T0173100ZS	MYB-like sequence	TAACCA	734	6	-	Arabidopsis thaliana
BnaA05T0173100ZS	MYB-like sequence	TAACCA	1793	6	-	Arabidopsis thaliana
BnaA05T0173100ZS		motif_sequence	213	4	-	organism	short_function
BnaA05T0173100ZS		motif_sequence	541	4	-	organism	short_function
BnaA05T0173100ZS		motif_sequence	1345	4	-	organism	short_function
BnaA05T0173100ZS		motif_sequence	1468	4	-	organism	short_function
BnaA05T0173100ZS	ERE	ATTTCATA	161	8	-	Nicotiana glutinos
BnaA05T0173100ZS	ERE	ATTTTAAA	699	8	-	Nicotiana glutinos
BnaA05T0173100ZS	ERE	ATTTTAAA	1813	8	-	Nicotiana glutinos
BnaA08T0024400ZS	chs-Unit 1 m1	ACCTAACCCGC	1133	10	-	Hordeum vulgare	part of a light responsive element
BnaA08T0024400ZS	MRE	AACCTAA	1529	7	-	Petroselinum crispum	MYB binding site involved in light responsiveness
BnaA08T0024400ZS	MRE	AACCTAA	1627	7	-	Petroselinum crispum	MYB binding site involved in light responsiveness
BnaA08T0024400ZS	ARE	AAACCA	864	6	-	Zea mays	cis-acting regulatory element essential for the anaerobic induction
BnaA08T0024400ZS	ARE	AAACCA	1119	6	-	Zea mays	cis-acting regulatory element essential for the anaerobic induction
BnaA08T0024400ZS	ARE	AAACCA	1287	6	-	Zea mays	cis-acting regulatory element essential for the anaerobic induction
BnaA08T0024400ZS	ARE	AAACCA	1292	6	-	Zea mays	cis-acting regulatory element essential for the anaerobic induction
BnaA08T0024400ZS	ARE	AAACCA	1587	6	-	Zea mays	cis-acting regulatory element essential for the anaerobic induction
BnaA08T0024400ZS	GATA-motif	GATAGGG	1948	7	-	Pisum sativum	part of a light responsive element
BnaA08T0024400ZS	Unnamed__2	AACCTAACCT	1624	9	-	Petroselinum hortense
BnaA08T0024400ZS	Unnamed__4	CTCC	1851	4	-	Petroselinum hortense
BnaA08T0024400ZS	CAAT-box	CAAT	15	4	-	Nicotiana glutinosa
BnaA08T0024400ZS	CAAT-box	CAAT	159	4	-	Nicotiana glutinosa
BnaA08T0024400ZS	CAAT-box	CAAT	351	4	-	Nicotiana glutinosa
BnaA08T0024400ZS	CAAT-box	CAAT	397	4	-	Nicotiana glutinosa
BnaA08T0024400ZS	CAAT-box	CAAT	522	4	-	Nicotiana glutinosa
BnaA08T0024400ZS	CAAT-box	CAAT	712	4	-	Nicotiana glutinosa
BnaA08T0024400ZS	CAAT-box	CCAAT	862	5	-	Arabidopsis thaliana	common cis-acting element in promoter and enhancer regions
BnaA08T0024400ZS	CAAT-box	CAAT	1148	4	-	Nicotiana glutinosa
BnaA08T0024400ZS	CAAT-box	CAAAT	1244	5	-	Pisum sativum	common cis-acting element in promoter and enhancer regions
BnaA08T0024400ZS	CAAT-box	CCAAT	1285	5	-	Arabidopsis thaliana	common cis-acting element in promoter and enhancer regions
BnaA08T0024400ZS	CAAT-box	CAAAT	1302	5	-	Pisum sativum	common cis-acting element in promoter and enhancer regions
BnaA08T0024400ZS	CAAT-box	CAAAT	1386	5	-	Pisum sativum	common cis-acting element in promoter and enhancer regions
BnaA08T0024400ZS	CAAT-box	CAAAT	1495	5	-	Pisum sativum	common cis-acting element in promoter and enhancer regions
BnaA08T0024400ZS	CAAT-box	CAAAT	1574	5	-	Pisum sativum	common cis-acting element in promoter and enhancer regions
BnaA08T0024400ZS	CAAT-box	CAAAT	1640	5	-	Pisum sativum	common cis-acting element in promoter and enhancer regions
BnaA08T0024400ZS	CAAT-box	CAAAT	1765	5	-	Pisum sativum	common cis-acting element in promoter and enhancer regions
BnaA08T0024400ZS	CAAT-box	CAAAT	1771	5	-	Pisum sativum	common cis-acting element in promoter and enhancer regions
BnaA08T0024400ZS	TC-rich repeats	ATTCTCTAAC	1307	9	-	Nicotiana tabacum	cis-acting element involved in defense and stress responsiveness
BnaA08T0024400ZS	GT1-motif	GGTTAA	1751	6	-	Arabidopsis thaliana	light responsive element
BnaA08T0024400ZS	Box 4	ATTAAT	1456	6	-	Petroselinum crispum	part of a conserved DNA module involved in light responsiveness
BnaA08T0024400ZS	AT~TATA-box	TATATA	1391	6	-	Arabidopsis thaliana
BnaA08T0024400ZS	AT~TATA-box	TATATAAA	1432	8	-	Arabidopsis thaliana
BnaA08T0024400ZS	AT~TATA-box	TATATA	1434	6	-	Arabidopsis thaliana
BnaA08T0024400ZS	AT~TATA-box	TATATA	1461	6	-	Arabidopsis thaliana
BnaA08T0024400ZS	AT~TATA-box	TATATA	1463	6	-	Arabidopsis thaliana
BnaA08T0024400ZS	AT~TATA-box	TATATA	1465	6	-	Arabidopsis thaliana
BnaA08T0024400ZS	AT~TATA-box	TATATA	1473	6	-	Arabidopsis thaliana
BnaA08T0024400ZS	ERE	ATTTTAAA	345	8	-	Nicotiana glutinos
BnaA08T0024400ZS	ERE	ATTTTAAA	706	8	-	Nicotiana glutinos
BnaA08T0024400ZS	ERE	ATTTTAAA	888	8	-	Nicotiana glutinos
BnaA08T0024400ZS	TATA-box	TATAAAT	28	7	-	Brassica juncea	core promoter element around -30 of transcription start
BnaA08T0024400ZS	TATA-box	TATAAA	29	6	-	Helianthus annuus	core promoter element around -30 of transcription start
BnaA08T0024400ZS	TATA-box	TATAA	30	5	-	Arabidopsis thaliana	core promoter element around -30 of transcription start
BnaA08T0024400ZS	TATA-box	TATAA	97	5	-	Arabidopsis thaliana	core promoter element around -30 of transcription start
BnaA08T0024400ZS	TATA-box	taTATAAAtc	115	9	-	Arabidopsis thaliana	core promoter element around -30 of transcription start
BnaA08T0024400ZS	TATA-box	TATAAAT	116	7	-	Brassica juncea	core promoter element around -30 of transcription start
BnaA08T0024400ZS	TATA-box	TATAAA	117	6	-	Helianthus annuus	core promoter element around -30 of transcription start
BnaA08T0024400ZS	TATA-box	TATAA	118	5	-	Arabidopsis thaliana	core promoter element around -30 of transcription start
BnaA08T0024400ZS	TATA-box	TATAA	279	5	-	Arabidopsis thaliana	core promoter element around -30 of transcription start
BnaA08T0024400ZS	TATA-box	TATAA	284	5	-	Arabidopsis thaliana	core promoter element around -30 of transcription start
BnaA08T0024400ZS	TATA-box	TATATTTATATTT	378	12	-	Avena sativa	core promoter element around -30 of transcription start
BnaA08T0024400ZS	TATA-box	TATAA	430	5	-	Arabidopsis thaliana	core promoter element around -30 of transcription start
BnaA08T0024400ZS	TATA-box	TATACA	577	6	-	Helianthus annuus	core promoter element around -30 of transcription start
BnaA08T0024400ZS	TATA-box	TATAA	640	5	-	Arabidopsis thaliana	core promoter element around -30 of transcription start
BnaA08T0024400ZS	TATA-box	TATAA	645	5	-	Arabidopsis thaliana	core promoter element around -30 of transcription start
BnaA08T0024400ZS	TATA-box	taTATAAAtc	715	9	-	Arabidopsis thaliana	core promoter element around -30 of transcription start
BnaA08T0024400ZS	TATA-box	TATAAAT	716	7	-	Brassica juncea	core promoter element around -30 of transcription start
BnaA08T0024400ZS	TATA-box	TATAAA	717	6	-	Helianthus annuus	core promoter element around -30 of transcription start
BnaA08T0024400ZS	TATA-box	TATAA	718	5	-	Arabidopsis thaliana	core promoter element around -30 of transcription start
BnaA08T0024400ZS	TATA-box	TATATTTATATTT	738	12	-	Avena sativa	core promoter element around -30 of transcription start
BnaA08T0024400ZS	TATA-box	TATAA	790	5	-	Arabidopsis thaliana	core promoter element around -30 of transcription start
BnaA08T0024400ZS	TATA-box	TATAAAA	867	7	-	Pisum sativum	core promoter element around -30 of transcription start
BnaA08T0024400ZS	TATA-box	TATAAA	868	6	-	Helianthus annuus	core promoter element around -30 of transcription start
BnaA08T0024400ZS	TATA-box	TATAA	869	5	-	Arabidopsis thaliana	core promoter element around -30 of transcription start
BnaA08T0024400ZS	TATA-box	TATAAATA	906	8	-	Daucus carota	core promoter element around -30 of transcription start
BnaA08T0024400ZS	TATA-box	TATAAAT	907	7	-	Brassica juncea	core promoter element around -30 of transcription start
BnaA08T0024400ZS	TATA-box	TATAAA	908	6	-	Helianthus annuus	core promoter element around -30 of transcription start
BnaA08T0024400ZS	TATA-box	TATAA	909	5	-	Arabidopsis thaliana	core promoter element around -30 of transcription start
BnaA08T0024400ZS	TATA-box	TATAA	940	5	-	Arabidopsis thaliana	core promoter element around -30 of transcription start
BnaA08T0024400ZS	TATA-box	TATAAATA	949	8	-	Daucus carota	core promoter element around -30 of transcription start
BnaA08T0024400ZS	TATA-box	TATAAAT	950	7	-	Brassica juncea	core promoter element around -30 of transcription start
BnaA08T0024400ZS	TATA-box	TATAAA	951	6	-	Helianthus annuus	core promoter element around -30 of transcription start
BnaA08T0024400ZS	TATA-box	TATAA	952	5	-	Arabidopsis thaliana	core promoter element around -30 of transcription start
BnaA08T0024400ZS	TATA-box	TATAA	976	5	-	Arabidopsis thaliana	core promoter element around -30 of transcription start
BnaA08T0024400ZS	TATA-box	TATTTAAA	1295	8	-	Arabidopsis thaliana	core promoter element around -30 of transcription start
BnaA08T0024400ZS	TATA-box	ATATAT	1350	6	-	Brassica napus	core promoter element around -30 of transcription start
BnaA08T0024400ZS	TATA-box	TATA	1351	4	-	Arabidopsis thaliana	core promoter element around -30 of transcription start
BnaA08T0024400ZS	TATA-box	TATACA	1389	6	-	Helianthus annuus	core promoter element around -30 of transcription start
BnaA08T0024400ZS	TATA-box	TATATA	1391	6	-	Arabidopsis thaliana	core promoter element around -30 of transcription start
BnaA08T0024400ZS	TATA-box	ATATAT	1392	6	-	Brassica napus	core promoter element around -30 of transcription start
BnaA08T0024400ZS	TATA-box	TATA	1393	4	-	Arabidopsis thaliana	core promoter element around -30 of transcription start
BnaA08T0024400ZS	TATA-box	TATAAAA	1431	7	-	Pisum sativum	core promoter element around -30 of transcription start
BnaA08T0024400ZS	TATA-box	TATAAA	1432	6	-	Helianthus annuus	core promoter element around -30 of transcription start
BnaA08T0024400ZS	TATA-box	TATATAA	1433	7	-	Arabidopsis thaliana	core promoter element around -30 of transcription start
BnaA08T0024400ZS	TATA-box	TATATA	1434	6	-	Arabidopsis thaliana	core promoter element around -30 of transcription start
BnaA08T0024400ZS	TATA-box	TATA	1436	4	-	Arabidopsis thaliana	core promoter element around -30 of transcription start
BnaA08T0024400ZS	TATA-box	ATATAT	1460	6	-	Brassica napus	core promoter element around -30 of transcription start
BnaA08T0024400ZS	TATA-box	TATATA	1461	6	-	Arabidopsis thaliana	core promoter element around -30 of transcription start
BnaA08T0024400ZS	TATA-box	ATATAT	1462	6	-	Brassica napus	core promoter element around -30 of transcription start
BnaA08T0024400ZS	TATA-box	TATATA	1463	6	-	Arabidopsis thaliana	core promoter element around -30 of transcription start
BnaA08T0024400ZS	TATA-box	ATATAT	1464	6	-	Brassica napus	core promoter element around -30 of transcription start
BnaA08T0024400ZS	TATA-box	TATATA	1465	6	-	Arabidopsis thaliana	core promoter element around -30 of transcription start
BnaA08T0024400ZS	TATA-box	TATA	1467	4	-	Arabidopsis thaliana	core promoter element around -30 of transcription start
BnaA08T0024400ZS	TATA-box	TATATA	1473	6	-	Arabidopsis thaliana	core promoter element around -30 of transcription start
BnaA08T0024400ZS	TATA-box	TATA	1475	4	-	Arabidopsis thaliana	core promoter element around -30 of transcription start
BnaA08T0024400ZS	TATA-box	TATA	1490	4	-	Arabidopsis thaliana	core promoter element around -30 of transcription start
BnaA08T0024400ZS	TATA-box	TATTTAAA	1543	8	-	Arabidopsis thaliana	core promoter element around -30 of transcription start
BnaA08T0024400ZS	TATA-box	TACAAAA	1830	7	-	Oryza sativa	core promoter element around -30 of transcription start
BnaA08T0024400ZS	TATA-box	TATA	1936	4	-	Arabidopsis thaliana	core promoter element around -30 of transcription start
BnaA08T0024400ZS	LTR	CCGAAA	1062	6	-	Hordeum vulgare	cis-acting element involved in low-temperature responsiveness
BnaA08T0024400ZS	LTR	CCGAAA	1070	6	-	Hordeum vulgare	cis-acting element involved in low-temperature responsiveness
BnaA08T0024400ZS		motif_sequence	919	4	-	organism	short_function
BnaA08T0024400ZS		motif_sequence	1709	4	-	organism	short_function
BnaA08T0024400ZS		motif_sequence	1757	4	-	organism	short_function
BnaA08T0024400ZS		motif_sequence	1796	4	-	organism	short_function
BnaA08T0024400ZS	AT-rich element	ATAGAAATCAA	713	10	-	Glycine max	binding site of AT-rich DNA binding protein (ATBP-1)
BnaA08T0024400ZS	ATCT-motif	AATCTAATCC	1526	9	-	Pisum sativum	part of a conserved DNA module involved in light responsiveness
BnaA10T0163300ZS		motif_sequence	904	4	-	organism	short_function
BnaA10T0163300ZS		motif_sequence	1287	4	-	organism	short_function
BnaA10T0163300ZS		motif_sequence	1605	4	-	organism	short_function
BnaA10T0163300ZS		motif_sequence	1769	4	-	organism	short_function
BnaA10T0163300ZS		motif_sequence	1820	4	-	organism	short_function
BnaA10T0163300ZS		motif_sequence	1835	4	-	organism	short_function
BnaA10T0163300ZS		motif_sequence	1889	4	-	organism	short_function
BnaA10T0163300ZS		motif_sequence	1921	4	-	organism	short_function
BnaA10T0163300ZS	ABRE	CGTACGTGCA	285	9	-	Hordeum vulgare	cis-acting element involved in the abscisic acid responsiveness
BnaA10T0163300ZS	ABRE	ACGTG	287	5	-	Arabidopsis thaliana	cis-acting element involved in the abscisic acid responsiveness
BnaA10T0163300ZS	ABRE	ACGTG	1902	5	-	Arabidopsis thaliana	cis-acting element involved in the abscisic acid responsiveness
BnaA10T0163300ZS	STRE	AGGGG	728	5	-	Arabidopsis thaliana
BnaA10T0163300ZS	TATA-box	TATAA	382	5	-	Arabidopsis thaliana	core promoter element around -30 of transcription start
BnaA10T0163300ZS	TATA-box	TATAA	752	5	-	Arabidopsis thaliana	core promoter element around -30 of transcription start
BnaA10T0163300ZS	TATA-box	TATACA	1118	6	-	Helianthus annuus	core promoter element around -30 of transcription start
BnaA10T0163300ZS	TATA-box	TATAA	1146	5	-	Arabidopsis thaliana	core promoter element around -30 of transcription start
BnaA10T0163300ZS	TATA-box	TATA	1303	4	-	Arabidopsis thaliana	core promoter element around -30 of transcription start
BnaA10T0163300ZS	TATA-box	TATA	1442	4	-	Arabidopsis thaliana	core promoter element around -30 of transcription start
BnaA10T0163300ZS	TATA-box	TATA	1633	4	-	Arabidopsis thaliana	core promoter element around -30 of transcription start
BnaA10T0163300ZS	TATA-box	TATATA	1950	6	-	Arabidopsis thaliana	core promoter element around -30 of transcription start
BnaA10T0163300ZS	TATA-box	TATA	1952	4	-	Arabidopsis thaliana	core promoter element around -30 of transcription start
BnaA10T0163300ZS	ABRE3a	TACGTG	287	6	-	Zea mays
BnaA10T0163300ZS	ABRE3a	TACGTG	1902	6	-	Zea mays
BnaA10T0163300ZS	GCN4_motif	TGAGTCA	638	7	-	Oryza sativa	cis-regulatory element involved in endosperm expression
BnaA10T0163300ZS	Unnamed__1	CGTGG	1088	5	-	Zea mays
BnaA10T0163300ZS	G-box	TACGTG	287	6	-	Arabidopsis thaliana	cis-acting regulatory element involved in light responsiveness
BnaA10T0163300ZS	G-box	TACGTG	1902	6	-	Arabidopsis thaliana	cis-acting regulatory element involved in light responsiveness
BnaA10T0163300ZS	Box 4	ATTAAT	1997	6	-	Petroselinum crispum	part of a conserved DNA module involved in light responsiveness
BnaA10T0163300ZS	AT~TATA-box	TATATA	1950	6	-	Arabidopsis thaliana
BnaA10T0163300ZS	GT1-motif	GGTTAA	298	6	-	Arabidopsis thaliana	light responsive element
BnaA10T0163300ZS	GT1-motif	GTGTGTGAA	1856	9	-	Solanum tuberosum	light responsive element
BnaA10T0163300ZS	AAGAA-motif	GAAAGAA	969	7	-	Avena sativa
BnaA10T0163300ZS	F-box	CTATTCTCATT	1600	10	-	Lycopersicon esculentum
BnaA10T0163300ZS	MYC	CATGTG	246	6	-	Arabidopsis thaliana
BnaA10T0163300ZS	MYC	CATGTG	269	6	-	Arabidopsis thaliana
BnaA10T0163300ZS	MYC	CATGTG	465	6	-	Arabidopsis thaliana
BnaA10T0163300ZS	MYC	CATTTG	1416	6	-	Arabidopsis thaliana
BnaA10T0163300ZS	MYC	CATGTG	1683	6	-	Arabidopsis thaliana
BnaA10T0163300ZS	MYC	CATTTG	1722	6	-	Arabidopsis thaliana
BnaA10T0163300ZS	MYC	CATGTG	1862	6	-	Arabidopsis thaliana
BnaA10T0163300ZS	MYC	CATGTG	1882	6	-	Arabidopsis thaliana
BnaA10T0163300ZS	MYC	CATGTG	1922	6	-	Arabidopsis thaliana
BnaA10T0163300ZS	MYC	CATGTG	1930	6	-	Arabidopsis thaliana
BnaA10T0163300ZS	LAMP-element	CTTTATCA	608	8	-	Pisum sativum	part of a light responsive element
BnaA10T0163300ZS	ABRE4	CACGTA	1916	6	-	Zea mays
BnaA10T0163300ZS	Unnamed__4	CTCC	936	4	-	Petroselinum hortense
BnaA10T0163300ZS	Unnamed__4	CTCC	1287	4	-	Petroselinum hortense
BnaA10T0163300ZS	G-Box	CACGTT	68	6	-	Pisum sativum	cis-acting regulatory element involved in light responsiveness
BnaA10T0163300ZS	G-Box	CACGTT	899	6	-	Pisum sativum	cis-acting regulatory element involved in light responsiveness
BnaA10T0163300ZS	CAAT-box	CAAAT	340	5	-	Pisum sativum	common cis-acting element in promoter and enhancer regions
BnaA10T0163300ZS	CAAT-box	CAAAT	358	5	-	Pisum sativum	common cis-acting element in promoter and enhancer regions
BnaA10T0163300ZS	CAAT-box	CAAT	442	4	-	Nicotiana glutinosa
BnaA10T0163300ZS	CAAT-box	CAAT	516	4	-	Nicotiana glutinosa
BnaA10T0163300ZS	CAAT-box	CAAT	631	4	-	Nicotiana glutinosa
BnaA10T0163300ZS	CAAT-box	CCAAT	671	5	-	Arabidopsis thaliana	common cis-acting element in promoter and enhancer regions
BnaA10T0163300ZS	CAAT-box	CAAT	787	4	-	Nicotiana glutinosa
BnaA10T0163300ZS	CAAT-box	CAAAT	993	5	-	Pisum sativum	common cis-acting element in promoter and enhancer regions
BnaA10T0163300ZS	CAAT-box	CAAT	1230	4	-	Nicotiana glutinosa
BnaA10T0163300ZS	CAAT-box	CAAAT	1322	5	-	Pisum sativum	common cis-acting element in promoter and enhancer regions
BnaA10T0163300ZS	CAAT-box	CAAT	1327	4	-	Nicotiana glutinosa
BnaA10T0163300ZS	CAAT-box	CCAAT	1613	5	-	Arabidopsis thaliana	common cis-acting element in promoter and enhancer regions
BnaA10T0163300ZS	CAAT-box	CAAT	1852	4	-	Nicotiana glutinosa
BnaA10T0163300ZS	P-box	CCTTTTG	1737	7	-	Oryza sativa	gibberellin-responsive element
BnaA10T0163300ZS	MYB recognition site	CCGTTG	409	6	-	Arabidopsis thaliana
BnaA10T0163300ZS	ARE	AAACCA	823	6	-	Zea mays	cis-acting regulatory element essential for the anaerobic induction
BnaA10T0163300ZS	ARE	AAACCA	965	6	-	Zea mays	cis-acting regulatory element essential for the anaerobic induction
BnaA10T0163300ZS	CAT-box	GCCACT	85	6	-	Arabidopsis thaliana	cis-acting regulatory element related to meristem expression
BnaC01T0354600ZS	AC-II	TCACCAACCCCC	1545	11	-	Populus tremuloides
BnaC01T0354600ZS	Myc	TCTCTTA	1441	7	-	Arabidopsis thaliana
BnaC01T0354600ZS	Myc	TCTCTTA	1991	7	-	Arabidopsis thaliana
BnaC01T0354600ZS	TCA	TCATCTTCAT	1590	9	-	Pisum sativum
BnaC01T0354600ZS	STRE	AGGGG	1883	5	-	Arabidopsis thaliana
BnaC01T0354600ZS	WUN-motif	AAATTACTA	1410	9	-	Nicotiana glutinosa
BnaC01T0354600ZS	WUN-motif	AAATTACT	1411	8	-	Nicotiana glutinosa
BnaC01T0354600ZS	TCA-element	CCATCTTTTT	1489	9	-	Nicotiana tabacum	cis-acting element involved in salicylic acid responsiveness
BnaC01T0354600ZS	Myb-binding site	CAACAG	297	6	-	Nicotiana tabacum
BnaC01T0354600ZS	W box	TTGACC	1724	6	-	Arabidopsis thaliana
BnaC01T0354600ZS	TATA	TATAAAAT	915	8	-	Arabidopsis thaliana
BnaC01T0354600ZS	TATA	TATAAAAT	1574	8	-	Arabidopsis thaliana
BnaC01T0354600ZS	TGA-element	AACGAC	504	6	-	Brassica oleracea	auxin-responsive element
BnaC01T0354600ZS	P-box	CCTTTTG	1080	7	-	Oryza sativa	gibberellin-responsive element
BnaC01T0354600ZS	MBSI	TTTTTACGGTTA	1339	11	-	Petunia hybrida	MYB binding site involved in flavonoid biosynthetic genes regulation
BnaC01T0354600ZS	CAAT-box	CAAT	59	4	-	Nicotiana glutinosa
BnaC01T0354600ZS	CAAT-box	CAAT	68	4	-	Nicotiana glutinosa
BnaC01T0354600ZS	CAAT-box	CAAAT	100	5	-	Pisum sativum	common cis-acting element in promoter and enhancer regions
BnaC01T0354600ZS	CAAT-box	CAAT	179	4	-	Nicotiana glutinosa
BnaC01T0354600ZS	CAAT-box	CAAT	233	4	-	Nicotiana glutinosa
BnaC01T0354600ZS	CAAT-box	CAAAT	251	5	-	Pisum sativum	common cis-acting element in promoter and enhancer regions
BnaC01T0354600ZS	CAAT-box	CAAT	275	4	-	Nicotiana glutinosa
BnaC01T0354600ZS	CAAT-box	CAAT	349	4	-	Nicotiana glutinosa
BnaC01T0354600ZS	CAAT-box	CAAT	389	4	-	Nicotiana glutinosa
BnaC01T0354600ZS	CAAT-box	CAAT	522	4	-	Nicotiana glutinosa
BnaC01T0354600ZS	CAAT-box	CAAT	574	4	-	Nicotiana glutinosa
BnaC01T0354600ZS	CAAT-box	CAAAT	615	5	-	Pisum sativum	common cis-acting element in promoter and enhancer regions
BnaC01T0354600ZS	CAAT-box	CAAT	905	4	-	Nicotiana glutinosa
BnaC01T0354600ZS	CAAT-box	CAAAT	945	5	-	Pisum sativum	common cis-acting element in promoter and enhancer regions
BnaC01T0354600ZS	CAAT-box	CCAAT	1352	5	-	Arabidopsis thaliana	common cis-acting element in promoter and enhancer regions
BnaC01T0354600ZS	CAAT-box	CAAT	1481	4	-	Nicotiana glutinosa
BnaC01T0354600ZS	CAAT-box	CAAT	1503	4	-	Nicotiana glutinosa
BnaC01T0354600ZS	CAAT-box	CAAT	1513	4	-	Nicotiana glutinosa
BnaC01T0354600ZS	CAAT-box	CAAAT	1604	5	-	Pisum sativum	common cis-acting element in promoter and enhancer regions
BnaC01T0354600ZS	Unnamed__4	CTCC	733	4	-	Petroselinum hortense
BnaC01T0354600ZS	Unnamed__4	CTCC	1059	4	-	Petroselinum hortense
BnaC01T0354600ZS	Unnamed__4	CTCC	1236	4	-	Petroselinum hortense
BnaC01T0354600ZS	Unnamed__4	CTCC	1396	4	-	Petroselinum hortense
BnaC01T0354600ZS		motif_sequence	104	4	-	organism	short_function
BnaC01T0354600ZS		motif_sequence	170	4	-	organism	short_function
BnaC01T0354600ZS		motif_sequence	441	4	-	organism	short_function
BnaC01T0354600ZS		motif_sequence	733	4	-	organism	short_function
BnaC01T0354600ZS		motif_sequence	1239	4	-	organism	short_function
BnaC01T0354600ZS		motif_sequence	1735	4	-	organism	short_function
BnaC01T0354600ZS	AT-rich element	ATAGAAATCAA	1504	10	-	Glycine max	binding site of AT-rich DNA binding protein (ATBP-1)
BnaC01T0354600ZS	TATA-box	TATACA	391	6	-	Helianthus annuus	core promoter element around -30 of transcription start
BnaC01T0354600ZS	TATA-box	TATAAA	557	6	-	Helianthus annuus	core promoter element around -30 of transcription start
BnaC01T0354600ZS	TATA-box	TATAA	558	5	-	Arabidopsis thaliana	core promoter element around -30 of transcription start
BnaC01T0354600ZS	TATA-box	TAAAGATT	665	8	-	Arabidopsis thaliana	core promoter element around -30 of transcription start
BnaC01T0354600ZS	TATA-box	TATAAAA	916	7	-	Pisum sativum	core promoter element around -30 of transcription start
BnaC01T0354600ZS	TATA-box	TATAAA	917	6	-	Helianthus annuus	core promoter element around -30 of transcription start
BnaC01T0354600ZS	TATA-box	TATAA	918	5	-	Arabidopsis thaliana	core promoter element around -30 of transcription start
BnaC01T0354600ZS	TATA-box	TATAA	924	5	-	Arabidopsis thaliana	core promoter element around -30 of transcription start
BnaC01T0354600ZS	TATA-box	TACATAAA	1110	8	-	Oryza sativa	core promoter element around -30 of transcription start
BnaC01T0354600ZS	TATA-box	ATATAT	1556	6	-	Brassica napus	core promoter element around -30 of transcription start
BnaC01T0354600ZS	TATA-box	TATATA	1557	6	-	Arabidopsis thaliana	core promoter element around -30 of transcription start
BnaC01T0354600ZS	TATA-box	ATATAT	1558	6	-	Brassica napus	core promoter element around -30 of transcription start
BnaC01T0354600ZS	TATA-box	TATA	1559	4	-	Arabidopsis thaliana	core promoter element around -30 of transcription start
BnaC01T0354600ZS	TATA-box	TATAAAA	1575	7	-	Pisum sativum	core promoter element around -30 of transcription start
BnaC01T0354600ZS	TATA-box	TATAAA	1576	6	-	Helianthus annuus	core promoter element around -30 of transcription start
BnaC01T0354600ZS	TATA-box	TATAA	1577	5	-	Arabidopsis thaliana	core promoter element around -30 of transcription start
BnaC01T0354600ZS	TATA-box	TATA	1578	4	-	Arabidopsis thaliana	core promoter element around -30 of transcription start
BnaC01T0354600ZS	TATA-box	TACAAAA	1653	7	-	Oryza sativa	core promoter element around -30 of transcription start
BnaC01T0354600ZS	TATA-box	ccTATAAAaa	1672	9	-	Arabidopsis thaliana	core promoter element around -30 of transcription start
BnaC01T0354600ZS	TATA-box	TATAAAA	1673	7	-	Pisum sativum	core promoter element around -30 of transcription start
BnaC01T0354600ZS	TATA-box	TATAAA	1674	6	-	Helianthus annuus	core promoter element around -30 of transcription start
BnaC01T0354600ZS	TATA-box	TATAA	1675	5	-	Arabidopsis thaliana	core promoter element around -30 of transcription start
BnaC01T0354600ZS	TATA-box	TATA	1676	4	-	Arabidopsis thaliana	core promoter element around -30 of transcription start
BnaC01T0354600ZS	TATA-box	ATATAT	1749	6	-	Brassica napus	core promoter element around -30 of transcription start
BnaC01T0354600ZS	TATA-box	TATATA	1750	6	-	Arabidopsis thaliana	core promoter element around -30 of transcription start
BnaC01T0354600ZS	TATA-box	TATA	1752	4	-	Arabidopsis thaliana	core promoter element around -30 of transcription start
BnaC01T0354600ZS	TATA-box	TATTTAAA	1767	8	-	Arabidopsis thaliana	core promoter element around -30 of transcription start
BnaC01T0354600ZS	TATA-box	TATA	1783	4	-	Arabidopsis thaliana	core promoter element around -30 of transcription start
BnaC01T0354600ZS	TATA-box	TATA	1799	4	-	Arabidopsis thaliana	core promoter element around -30 of transcription start
BnaC01T0354600ZS	TATA-box	TATTTAAA	1810	8	-	Arabidopsis thaliana	core promoter element around -30 of transcription start
BnaC01T0354600ZS	TATA-box	TATA	1872	4	-	Arabidopsis thaliana	core promoter element around -30 of transcription start
BnaC01T0354600ZS	TCT-motif	TCTTAC	530	6	-	Arabidopsis thaliana	part of a light responsive element
BnaC01T0354600ZS	TCT-motif	TCTTAC	1475	6	-	Arabidopsis thaliana	part of a light responsive element
BnaC01T0354600ZS	MYB	CAACAG	297	6	-	Arabidopsis thaliana
BnaC01T0354600ZS	MYB	CAACCA	448	6	-	Arabidopsis thaliana
BnaC01T0354600ZS	MYB	CAACCA	1547	6	-	Arabidopsis thaliana
BnaC01T0354600ZS	AT~TATA-box	TATATA	1557	6	-	Arabidopsis thaliana
BnaC01T0354600ZS	AT~TATA-box	TATATA	1750	6	-	Arabidopsis thaliana
BnaC01T0354600ZS	CGTCA-motif	CGTCA	1541	5	-	Hordeum vulgare	cis-acting regulatory element involved in the MeJA-responsiveness
BnaC01T0354600ZS	G-box	CACGTC	138	6	-	Zea mays	cis-acting regulatory element involved in light responsiveness
BnaC01T0354600ZS	I-box	cCATATCCAAT	389	10	-	Flaveria trinervia	part of a light responsive element
BnaC01T0354600ZS	F-box	CTATTCTCATT	1595	10	-	Lycopersicon esculentum
BnaC01T0354600ZS	MYC	CAATTG	1511	6	-	Arabidopsis thaliana
BnaC01T0354600ZS	GARE-motif	TCTGTTG	753	7	-	Brassica oleracea	gibberellin-responsive element
BnaC01T0415000ZS	MBS	CAACTG	1812	6	-	Arabidopsis thaliana	MYB binding site involved in drought-inducibility
BnaC01T0415000ZS	Sp1	GGGCGG	690	6	-	Oryza sativa	light responsive element
BnaC01T0415000ZS	Unnamed__4	CTCC	1156	4	-	Petroselinum hortense
BnaC01T0415000ZS	Unnamed__4	CTCC	1599	4	-	Petroselinum hortense
BnaC01T0415000ZS	Unnamed__4	CTCC	1994	4	-	Petroselinum hortense
BnaC01T0415000ZS	G-Box	CACGTG	1869	6	-	Pisum sativum	cis-acting regulatory element involved in light responsiveness
BnaC01T0415000ZS	CAAT-box	CAAT	38	4	-	Nicotiana glutinosa
BnaC01T0415000ZS	CAAT-box	CAAT	42	4	-	Nicotiana glutinosa
BnaC01T0415000ZS	CAAT-box	CAAAT	103	5	-	Pisum sativum	common cis-acting element in promoter and enhancer regions
BnaC01T0415000ZS	CAAT-box	CAAAT	147	5	-	Pisum sativum	common cis-acting element in promoter and enhancer regions
BnaC01T0415000ZS	CAAT-box	CAAT	158	4	-	Nicotiana glutinosa
BnaC01T0415000ZS	CAAT-box	CAAT	209	4	-	Nicotiana glutinosa
BnaC01T0415000ZS	CAAT-box	CAAT	227	4	-	Nicotiana glutinosa
BnaC01T0415000ZS	CAAT-box	CAAAT	305	5	-	Pisum sativum	common cis-acting element in promoter and enhancer regions
BnaC01T0415000ZS	CAAT-box	CAAT	319	4	-	Nicotiana glutinosa
BnaC01T0415000ZS	CAAT-box	CAAT	426	4	-	Nicotiana glutinosa
BnaC01T0415000ZS	CAAT-box	CAAAT	838	5	-	Pisum sativum	common cis-acting element in promoter and enhancer regions
BnaC01T0415000ZS	CAAT-box	CAAAT	878	5	-	Pisum sativum	common cis-acting element in promoter and enhancer regions
BnaC01T0415000ZS	CAAT-box	CAAT	934	4	-	Nicotiana glutinosa
BnaC01T0415000ZS	CAAT-box	CAAAT	979	5	-	Pisum sativum	common cis-acting element in promoter and enhancer regions
BnaC01T0415000ZS	CAAT-box	CAAT	1460	4	-	Nicotiana glutinosa
BnaC01T0415000ZS	CAAT-box	CAAT	1470	4	-	Nicotiana glutinosa
BnaC01T0415000ZS	CAAT-box	CAAT	1636	4	-	Nicotiana glutinosa
BnaC01T0415000ZS	CAAT-box	CCAAT	1954	5	-	Arabidopsis thaliana	common cis-acting element in promoter and enhancer regions
BnaC01T0415000ZS	as-1	TGACG	1246	5	-	Arabidopsis thaliana
BnaC01T0415000ZS	Unnamed__2	CCCCGG	1281	6	-	Zea mays
BnaC01T0415000ZS	Myb	CAACTG	1812	6	-	Arabidopsis thaliana
BnaC01T0415000ZS	I-box	TGATAATGT	486	9	-	Solanum tuberosum	part of a light responsive element
BnaC01T0415000ZS	TCCC-motif	TCTCCCT	1992	7	-	Spinacia oleracea	part of a light responsive element
BnaC01T0415000ZS	W box	TTGACC	766	6	-	Arabidopsis thaliana
BnaC01T0415000ZS	ABRE4	CACGTA	1657	6	-	Zea mays
BnaC01T0415000ZS	MYC	CATGTG	214	6	-	Arabidopsis thaliana
BnaC01T0415000ZS	MYC	CATGTG	801	6	-	Arabidopsis thaliana
BnaC01T0415000ZS	MYB	CAACAG	82	6	-	Arabidopsis thaliana
BnaC01T0415000ZS	GT1-motif	GGTTAA	501	6	-	Arabidopsis thaliana	light responsive element
BnaC01T0415000ZS	AAGAA-motif	gGTAAAGAAA	306	9	-	Avena sativa
BnaC01T0415000ZS	G-box	CACGTG	1869	6	-	Arabidopsis thaliana	cis-acting regulatory element involved in light responsiveness
BnaC01T0415000ZS	Myb-binding site	CAACAG	82	6	-	Nicotiana tabacum
BnaC01T0415000ZS	Box 4	ATTAAT	1800	6	-	Petroselinum crispum	part of a conserved DNA module involved in light responsiveness
BnaC01T0415000ZS	AT~TATA-box	TATATAAA	1927	8	-	Arabidopsis thaliana
BnaC01T0415000ZS	AT~TATA-box	TATATA	1929	6	-	Arabidopsis thaliana
BnaC01T0415000ZS	CGTCA-motif	CGTCA	711	5	-	Hordeum vulgare	cis-acting regulatory element involved in the MeJA-responsiveness
BnaC01T0415000ZS	CGTCA-motif	CGTCA	1265	5	-	Hordeum vulgare	cis-acting regulatory element involved in the MeJA-responsiveness
BnaC01T0415000ZS	TGACG-motif	TGACG	1246	5	-	Hordeum vulgare	cis-acting regulatory element involved in the MeJA-responsiveness
BnaC01T0415000ZS	TCA	TCATCTTCAT	1461	9	-	Pisum sativum
BnaC01T0415000ZS		motif_sequence	23	4	-	organism	short_function
BnaC01T0415000ZS		motif_sequence	735	4	-	organism	short_function
BnaC01T0415000ZS		motif_sequence	1437	4	-	organism	short_function
BnaC01T0415000ZS		motif_sequence	1463	4	-	organism	short_function
BnaC01T0415000ZS		motif_sequence	1747	4	-	organism	short_function
BnaC01T0415000ZS		motif_sequence	1904	4	-	organism	short_function
BnaC01T0415000ZS	ABRE	CACGTG	1869	6	-	Arabidopsis thaliana	cis-acting element involved in the abscisic acid responsiveness
BnaC01T0415000ZS	ABRE	ACGTG	1880	5	-	Arabidopsis thaliana	cis-acting element involved in the abscisic acid responsiveness
BnaC01T0415000ZS	DRE core	GCCGAC	1182	6	-	Arabidopsis thaliana
BnaC01T0415000ZS	DRE core	GCCGAC	1564	6	-	Arabidopsis thaliana
BnaC01T0415000ZS	TATA-box	TATAA	195	5	-	Arabidopsis thaliana	core promoter element around -30 of transcription start
BnaC01T0415000ZS	TATA-box	TATACA	376	6	-	Helianthus annuus	core promoter element around -30 of transcription start
BnaC01T0415000ZS	TATA-box	TATACA	428	6	-	Helianthus annuus	core promoter element around -30 of transcription start
BnaC01T0415000ZS	TATA-box	TATAAATA	808	8	-	Daucus carota	core promoter element around -30 of transcription start
BnaC01T0415000ZS	TATA-box	TATAAAT	809	7	-	Brassica juncea	core promoter element around -30 of transcription start
BnaC01T0415000ZS	TATA-box	TATAA	811	5	-	Arabidopsis thaliana	core promoter element around -30 of transcription start
BnaC01T0415000ZS	TATA-box	TATAA	848	5	-	Arabidopsis thaliana	core promoter element around -30 of transcription start
BnaC01T0415000ZS	TATA-box	TACAAAA	1724	7	-	Oryza sativa	core promoter element around -30 of transcription start
BnaC01T0415000ZS	TATA-box	TATAAAA	1758	7	-	Pisum sativum	core promoter element around -30 of transcription start
BnaC01T0415000ZS	TATA-box	TATAAA	1759	6	-	Helianthus annuus	core promoter element around -30 of transcription start
BnaC01T0415000ZS	TATA-box	TATAA	1760	5	-	Arabidopsis thaliana	core promoter element around -30 of transcription start
BnaC01T0415000ZS	TATA-box	TATA	1761	4	-	Arabidopsis thaliana	core promoter element around -30 of transcription start
BnaC01T0415000ZS	TATA-box	ATATAT	1832	6	-	Brassica napus	core promoter element around -30 of transcription start
BnaC01T0415000ZS	TATA-box	TATA	1833	4	-	Arabidopsis thaliana	core promoter element around -30 of transcription start
BnaC01T0415000ZS	TATA-box	TATAAATA	1887	8	-	Daucus carota	core promoter element around -30 of transcription start
BnaC01T0415000ZS	TATA-box	TATAAAT	1888	7	-	Brassica juncea	core promoter element around -30 of transcription start
BnaC01T0415000ZS	TATA-box	TATAAA	1889	6	-	Helianthus annuus	core promoter element around -30 of transcription start
BnaC01T0415000ZS	TATA-box	TATAA	1890	5	-	Arabidopsis thaliana	core promoter element around -30 of transcription start
BnaC01T0415000ZS	TATA-box	TATA	1891	4	-	Arabidopsis thaliana	core promoter element around -30 of transcription start
BnaC01T0415000ZS	TATA-box	taTATAAAtc	1925	9	-	Arabidopsis thaliana	core promoter element around -30 of transcription start
BnaC01T0415000ZS	TATA-box	TATAAAT	1926	7	-	Brassica juncea	core promoter element around -30 of transcription start
BnaC01T0415000ZS	TATA-box	TATAAA	1927	6	-	Helianthus annuus	core promoter element around -30 of transcription start
BnaC01T0415000ZS	TATA-box	TATATAA	1928	7	-	Arabidopsis thaliana	core promoter element around -30 of transcription start
BnaC01T0415000ZS	TATA-box	TATATA	1929	6	-	Arabidopsis thaliana	core promoter element around -30 of transcription start
BnaC01T0415000ZS	TATA-box	TATA	1931	4	-	Arabidopsis thaliana	core promoter element around -30 of transcription start
BnaC01T0415000ZS	STRE	AGGGG	1349	5	-	Arabidopsis thaliana
BnaC01T0415000ZS	LTR	CCGAAA	1126	6	-	Hordeum vulgare	cis-acting element involved in low-temperature responsiveness
BnaC01T0415300ZS	TGACG-motif	TGACG	1248	5	-	Hordeum vulgare	cis-acting regulatory element involved in the MeJA-responsiveness
BnaC01T0415300ZS	GT1-motif	GGTTAAT	445	7	-	Avena sativa	light responsive element
BnaC01T0415300ZS	GT1-motif	GGTTAA	446	6	-	Arabidopsis thaliana	light responsive element
BnaC01T0415300ZS	GT1-motif	GGTTAA	503	6	-	Arabidopsis thaliana	light responsive element
BnaC01T0415300ZS	GT1-motif	GGTTAA	1332	6	-	Arabidopsis thaliana	light responsive element
BnaC01T0415300ZS	TCA-element	CCATCTTTTT	1520	9	-	Nicotiana tabacum	cis-acting element involved in salicylic acid responsiveness
BnaC01T0415300ZS	ABRE4	CACGTA	1659	6	-	Zea mays
BnaC01T0415300ZS	W box	TTGACC	768	6	-	Arabidopsis thaliana
BnaC01T0415300ZS	Sp1	GGGCGG	692	6	-	Oryza sativa	light responsive element
BnaC01T0415300ZS	Unnamed__2	CCCCGG	1283	6	-	Zea mays
BnaC01T0415300ZS	CAAT-box	CAAAT	171	5	-	Pisum sativum	common cis-acting element in promoter and enhancer regions
BnaC01T0415300ZS	CAAT-box	CAAT	372	4	-	Nicotiana glutinosa
BnaC01T0415300ZS	CAAT-box	CAAT	428	4	-	Nicotiana glutinosa
BnaC01T0415300ZS	CAAT-box	CAAT	824	4	-	Nicotiana glutinosa
BnaC01T0415300ZS	CAAT-box	CAAAT	840	5	-	Pisum sativum	common cis-acting element in promoter and enhancer regions
BnaC01T0415300ZS	CAAT-box	CAAAT	880	5	-	Pisum sativum	common cis-acting element in promoter and enhancer regions
BnaC01T0415300ZS	CAAT-box	CAAT	937	4	-	Nicotiana glutinosa
BnaC01T0415300ZS	CAAT-box	CAAAT	982	5	-	Pisum sativum	common cis-acting element in promoter and enhancer regions
BnaC01T0415300ZS	CAAT-box	CAAT	1384	4	-	Nicotiana glutinosa
BnaC01T0415300ZS	CAAT-box	CAAT	1472	4	-	Nicotiana glutinosa
BnaC01T0415300ZS	CAAT-box	CAAT	1612	4	-	Nicotiana glutinosa
BnaC01T0415300ZS	CAAT-box	CAAT	1638	4	-	Nicotiana glutinosa
BnaC01T0415300ZS	CAAT-box	CAAAT	1726	5	-	Pisum sativum	common cis-acting element in promoter and enhancer regions
BnaC01T0415300ZS	CAAT-box	CAAAT	1768	5	-	Pisum sativum	common cis-acting element in promoter and enhancer regions
BnaC01T0415300ZS	Unnamed__4	CTCC	1158	4	-	Petroselinum hortense
BnaC01T0415300ZS	Unnamed__4	CTCC	1446	4	-	Petroselinum hortense
BnaC01T0415300ZS	Unnamed__4	CTCC	1601	4	-	Petroselinum hortense
BnaC01T0415300ZS	Unnamed__4	CTCC	1994	4	-	Petroselinum hortense
BnaC01T0415300ZS	ERE	ATTTTAAA	86	8	-	Nicotiana glutinos
BnaC01T0415300ZS	ERE	ATTTTAAA	1762	8	-	Nicotiana glutinos
BnaC01T0415300ZS	LTR	CCGAAA	1128	6	-	Hordeum vulgare	cis-acting element involved in low-temperature responsiveness
BnaC01T0415300ZS	TATA-box	TATAA	95	5	-	Arabidopsis thaliana	core promoter element around -30 of transcription start
BnaC01T0415300ZS	TATA-box	TACATAAA	179	8	-	Oryza sativa	core promoter element around -30 of transcription start
BnaC01T0415300ZS	TATA-box	TATAAA	212	6	-	Helianthus annuus	core promoter element around -30 of transcription start
BnaC01T0415300ZS	TATA-box	TATATAA	213	7	-	Arabidopsis thaliana	core promoter element around -30 of transcription start
BnaC01T0415300ZS	TATA-box	TATAA	234	5	-	Arabidopsis thaliana	core promoter element around -30 of transcription start
BnaC01T0415300ZS	TATA-box	TATATAA	494	7	-	Arabidopsis thaliana	core promoter element around -30 of transcription start
BnaC01T0415300ZS	TATA-box	TATAA	622	5	-	Arabidopsis thaliana	core promoter element around -30 of transcription start
BnaC01T0415300ZS	TATA-box	TATAAATA	810	8	-	Daucus carota	core promoter element around -30 of transcription start
BnaC01T0415300ZS	TATA-box	TATAAAT	811	7	-	Brassica juncea	core promoter element around -30 of transcription start
BnaC01T0415300ZS	TATA-box	TATAA	813	5	-	Arabidopsis thaliana	core promoter element around -30 of transcription start
BnaC01T0415300ZS	TATA-box	TATAA	850	5	-	Arabidopsis thaliana	core promoter element around -30 of transcription start
BnaC01T0415300ZS	TATA-box	ATATAT	1830	6	-	Brassica napus	core promoter element around -30 of transcription start
BnaC01T0415300ZS	TATA-box	TATATA	1831	6	-	Arabidopsis thaliana	core promoter element around -30 of transcription start
BnaC01T0415300ZS	TATA-box	ATATAT	1832	6	-	Brassica napus	core promoter element around -30 of transcription start
BnaC01T0415300ZS	TATA-box	TATA	1833	4	-	Arabidopsis thaliana	core promoter element around -30 of transcription start
BnaC01T0415300ZS	TATA-box	TATAAATA	1887	8	-	Daucus carota	core promoter element around -30 of transcription start
BnaC01T0415300ZS	TATA-box	TATAAAT	1888	7	-	Brassica juncea	core promoter element around -30 of transcription start
BnaC01T0415300ZS	TATA-box	TATAAA	1889	6	-	Helianthus annuus	core promoter element around -30 of transcription start
BnaC01T0415300ZS	TATA-box	TATAA	1890	5	-	Arabidopsis thaliana	core promoter element around -30 of transcription start
BnaC01T0415300ZS	TATA-box	TATA	1891	4	-	Arabidopsis thaliana	core promoter element around -30 of transcription start
BnaC01T0415300ZS	TATA-box	taTATAAAtc	1925	9	-	Arabidopsis thaliana	core promoter element around -30 of transcription start
BnaC01T0415300ZS	TATA-box	TATAAAT	1926	7	-	Brassica juncea	core promoter element around -30 of transcription start
BnaC01T0415300ZS	TATA-box	TATAAA	1927	6	-	Helianthus annuus	core promoter element around -30 of transcription start
BnaC01T0415300ZS	TATA-box	TATATAA	1928	7	-	Arabidopsis thaliana	core promoter element around -30 of transcription start
BnaC01T0415300ZS	TATA-box	TATATA	1929	6	-	Arabidopsis thaliana	core promoter element around -30 of transcription start
BnaC01T0415300ZS	TATA-box	TATA	1931	4	-	Arabidopsis thaliana	core promoter element around -30 of transcription start
BnaC01T0415300ZS	DRE core	GCCGAC	1184	6	-	Arabidopsis thaliana
BnaC01T0415300ZS	DRE core	GCCGAC	1566	6	-	Arabidopsis thaliana
BnaC01T0415300ZS	ABRE	CACGTG	1869	6	-	Arabidopsis thaliana	cis-acting element involved in the abscisic acid responsiveness
BnaC01T0415300ZS	ABRE	ACGTG	1880	5	-	Arabidopsis thaliana	cis-acting element involved in the abscisic acid responsiveness
BnaC01T0415300ZS		motif_sequence	737	4	-	organism	short_function
BnaC01T0415300ZS		motif_sequence	1439	4	-	organism	short_function
BnaC01T0415300ZS		motif_sequence	1904	4	-	organism	short_function
BnaC01T0415300ZS	CGTCA-motif	CGTCA	713	5	-	Hordeum vulgare	cis-acting regulatory element involved in the MeJA-responsiveness
BnaC01T0415300ZS	CGTCA-motif	CGTCA	1626	5	-	Hordeum vulgare	cis-acting regulatory element involved in the MeJA-responsiveness
BnaC01T0415300ZS	AT~TATA-box	TATATAAA	212	8	-	Arabidopsis thaliana
BnaC01T0415300ZS	AT~TATA-box	TATATA	1831	6	-	Arabidopsis thaliana
BnaC01T0415300ZS	AT~TATA-box	TATATAAA	1927	8	-	Arabidopsis thaliana
BnaC01T0415300ZS	AT~TATA-box	TATATA	1929	6	-	Arabidopsis thaliana
BnaC01T0415300ZS	G-box	CACGTG	1869	6	-	Arabidopsis thaliana	cis-acting regulatory element involved in light responsiveness
BnaC01T0415300ZS	TCCC-motif	TCTCCCT	1992	7	-	Spinacia oleracea	part of a light responsive element
BnaC01T0415300ZS	MYC	CATGTG	803	6	-	Arabidopsis thaliana
BnaC01T0415300ZS	ARE	AAACCA	1125	6	-	Zea mays	cis-acting regulatory element essential for the anaerobic induction
BnaC01T0415300ZS	GATA-motif	AAGGATAAGG	1086	9	-	Solanum tuberosum	part of a light responsive element
BnaC01T0415300ZS	MBS	CAACTG	315	6	-	Arabidopsis thaliana	MYB binding site involved in drought-inducibility
BnaC01T0415300ZS	Myb	CAACTG	315	6	-	Arabidopsis thaliana
BnaC01T0415300ZS	as-1	TGACG	1248	5	-	Arabidopsis thaliana
BnaC01T0415300ZS	G-Box	CACGTG	1869	6	-	Pisum sativum	cis-acting regulatory element involved in light responsiveness
BnaC01T0415500ZS	ARE	AAACCA	53	6	-	Zea mays	cis-acting regulatory element essential for the anaerobic induction
BnaC01T0415500ZS	ARE	AAACCA	387	6	-	Zea mays	cis-acting regulatory element essential for the anaerobic induction
BnaC01T0415500ZS	ARE	AAACCA	1022	6	-	Zea mays	cis-acting regulatory element essential for the anaerobic induction
BnaC01T0415500ZS	GATA-motif	GATAGGG	979	7	-	Pisum sativum	part of a light responsive element
BnaC01T0415500ZS	MBS	CAACTG	926	6	-	Arabidopsis thaliana	MYB binding site involved in drought-inducibility
BnaC01T0415500ZS	Myb	CAACTG	926	6	-	Arabidopsis thaliana
BnaC01T0415500ZS	as-1	TGACG	184	5	-	Arabidopsis thaliana
BnaC01T0415500ZS	as-1	TGACG	1922	5	-	Arabidopsis thaliana
BnaC01T0415500ZS	CAAT-box	CAAT	174	4	-	Nicotiana glutinosa
BnaC01T0415500ZS	CAAT-box	CAAT	277	4	-	Nicotiana glutinosa
BnaC01T0415500ZS	CAAT-box	CAAT	335	4	-	Nicotiana glutinosa
BnaC01T0415500ZS	CAAT-box	CAAT	430	4	-	Nicotiana glutinosa
BnaC01T0415500ZS	CAAT-box	CAAT	518	4	-	Nicotiana glutinosa
BnaC01T0415500ZS	CAAT-box	CAAT	534	4	-	Nicotiana glutinosa
BnaC01T0415500ZS	CAAT-box	CAAT	545	4	-	Nicotiana glutinosa
BnaC01T0415500ZS	CAAT-box	CAAT	564	4	-	Nicotiana glutinosa
BnaC01T0415500ZS	CAAT-box	CAAT	584	4	-	Nicotiana glutinosa
BnaC01T0415500ZS	CAAT-box	CAAAT	753	5	-	Pisum sativum	common cis-acting element in promoter and enhancer regions
BnaC01T0415500ZS	CAAT-box	CAAAT	1040	5	-	Pisum sativum	common cis-acting element in promoter and enhancer regions
BnaC01T0415500ZS	CAAT-box	CAAT	1074	4	-	Nicotiana glutinosa
BnaC01T0415500ZS	CAAT-box	CAAT	1132	4	-	Nicotiana glutinosa
BnaC01T0415500ZS	CAAT-box	CAAT	1213	4	-	Nicotiana glutinosa
BnaC01T0415500ZS	CAAT-box	CAAT	1264	4	-	Nicotiana glutinosa
BnaC01T0415500ZS	CAAT-box	CAAT	1301	4	-	Nicotiana glutinosa
BnaC01T0415500ZS	CAAT-box	CAAT	1420	4	-	Nicotiana glutinosa
BnaC01T0415500ZS	CAAT-box	CAAAT	1447	5	-	Pisum sativum	common cis-acting element in promoter and enhancer regions
BnaC01T0415500ZS	CAAT-box	CAAAT	1575	5	-	Pisum sativum	common cis-acting element in promoter and enhancer regions
BnaC01T0415500ZS	CAAT-box	CAAT	1588	4	-	Nicotiana glutinosa
BnaC01T0415500ZS	CAAT-box	CAAT	1773	4	-	Nicotiana glutinosa
BnaC01T0415500ZS	Unnamed__4	CTCC	463	4	-	Petroselinum hortense
BnaC01T0415500ZS	Unnamed__4	CTCC	685	4	-	Petroselinum hortense
BnaC01T0415500ZS	Unnamed__4	CTCC	1063	4	-	Petroselinum hortense
BnaC01T0415500ZS	Unnamed__4	CTCC	1203	4	-	Petroselinum hortense
BnaC01T0415500ZS	Unnamed__4	CTCC	1226	4	-	Petroselinum hortense
BnaC01T0415500ZS	Unnamed__4	CTCC	1374	4	-	Petroselinum hortense
BnaC01T0415500ZS	Unnamed__4	CTCC	1979	4	-	Petroselinum hortense
BnaC01T0415500ZS	Unnamed__4	CTCC	1994	4	-	Petroselinum hortense
BnaC01T0415500ZS	TCCC-motif	TCTCCCT	1992	7	-	Spinacia oleracea	part of a light responsive element
BnaC01T0415500ZS	TC-rich repeats	GTTTTCTTAC	1350	9	-	Nicotiana tabacum	cis-acting element involved in defense and stress responsiveness
BnaC02T0112300ZS	Unnamed__4	CTCC	1093	4	-	Petroselinum hortense
BnaC02T0112300ZS	MRE	AACCTAA	653	7	-	Petroselinum crispum	MYB binding site involved in light responsiveness
BnaC02T0112300ZS	Sp1	GGGCGG	495	6	-	Oryza sativa	light responsive element
BnaC02T0112300ZS	WRE3	CCACCT	1227	6	-	Pisum sativum
BnaC03T0075300ZS	ERE	ATTTTAAA	812	8	-	Nicotiana glutinos
BnaC03T0075300ZS	ERE	ATTTTAAA	1290	8	-	Nicotiana glutinos
BnaC03T0075300ZS	TATA-box	TATAA	29	5	-	Arabidopsis thaliana	core promoter element around -30 of transcription start
BnaC03T0075300ZS	TATA-box	TATAAA	171	6	-	Helianthus annuus	core promoter element around -30 of transcription start
BnaC03T0075300ZS	TATA-box	TATAA	172	5	-	Arabidopsis thaliana	core promoter element around -30 of transcription start
BnaC03T0075300ZS	TATA-box	TATAA	263	5	-	Arabidopsis thaliana	core promoter element around -30 of transcription start
BnaC03T0075300ZS	TATA-box	TATATAA	289	7	-	Arabidopsis thaliana	core promoter element around -30 of transcription start
BnaC03T0075300ZS	TATA-box	TATAAAA	468	7	-	Pisum sativum	core promoter element around -30 of transcription start
BnaC03T0075300ZS	TATA-box	TATAAA	469	6	-	Helianthus annuus	core promoter element around -30 of transcription start
BnaC03T0075300ZS	TATA-box	TATAA	470	5	-	Arabidopsis thaliana	core promoter element around -30 of transcription start
BnaC03T0075300ZS	TATA-box	TATAAA	508	6	-	Helianthus annuus	core promoter element around -30 of transcription start
BnaC03T0075300ZS	TATA-box	TATAA	509	5	-	Arabidopsis thaliana	core promoter element around -30 of transcription start
BnaC03T0075300ZS	TATA-box	ccTATAAAaa	552	9	-	Arabidopsis thaliana	core promoter element around -30 of transcription start
BnaC03T0075300ZS	TATA-box	TATAAAA	553	7	-	Pisum sativum	core promoter element around -30 of transcription start
BnaC03T0075300ZS	TATA-box	TATAAA	554	6	-	Helianthus annuus	core promoter element around -30 of transcription start
BnaC03T0075300ZS	TATA-box	TATAA	555	5	-	Arabidopsis thaliana	core promoter element around -30 of transcription start
BnaC03T0075300ZS	TATA-box	TATAAATA	620	8	-	Daucus carota	core promoter element around -30 of transcription start
BnaC03T0075300ZS	TATA-box	TATAAAT	621	7	-	Brassica juncea	core promoter element around -30 of transcription start
BnaC03T0075300ZS	TATA-box	TATAAA	622	6	-	Helianthus annuus	core promoter element around -30 of transcription start
BnaC03T0075300ZS	TATA-box	TATAA	623	5	-	Arabidopsis thaliana	core promoter element around -30 of transcription start
BnaC03T0075300ZS	TATA-box	TATAA	756	5	-	Arabidopsis thaliana	core promoter element around -30 of transcription start
BnaC03T0075300ZS	TATA-box	TACATAAA	844	8	-	Oryza sativa	core promoter element around -30 of transcription start
BnaC03T0075300ZS	TATA-box	TATAA	918	5	-	Arabidopsis thaliana	core promoter element around -30 of transcription start
BnaC03T0075300ZS	TATA-box	TATAAA	936	6	-	Helianthus annuus	core promoter element around -30 of transcription start
BnaC03T0075300ZS	TATA-box	TATAA	937	5	-	Arabidopsis thaliana	core promoter element around -30 of transcription start
BnaC03T0075300ZS	TATA-box	TATAA	957	5	-	Arabidopsis thaliana	core promoter element around -30 of transcription start
BnaC03T0075300ZS	TATA-box	TATTTAAA	1077	8	-	Arabidopsis thaliana	core promoter element around -30 of transcription start
BnaC03T0075300ZS	TATA-box	TATAA	1108	5	-	Arabidopsis thaliana	core promoter element around -30 of transcription start
BnaC03T0075300ZS	TATA-box	TATAAAA	1149	7	-	Pisum sativum	core promoter element around -30 of transcription start
BnaC03T0075300ZS	TATA-box	TATAAA	1150	6	-	Helianthus annuus	core promoter element around -30 of transcription start
BnaC03T0075300ZS	TATA-box	TATAA	1151	5	-	Arabidopsis thaliana	core promoter element around -30 of transcription start
BnaC03T0075300ZS	TATA-box	TACATAAA	1160	8	-	Oryza sativa	core promoter element around -30 of transcription start
BnaC03T0075300ZS	TATA-box	TACATAAA	1189	8	-	Oryza sativa	core promoter element around -30 of transcription start
BnaC03T0075300ZS	TATA-box	TACATAAA	1204	8	-	Oryza sativa	core promoter element around -30 of transcription start
BnaC03T0075300ZS	TATA-box	ATATAT	1265	6	-	Brassica napus	core promoter element around -30 of transcription start
BnaC03T0075300ZS	TATA-box	TATATA	1266	6	-	Arabidopsis thaliana	core promoter element around -30 of transcription start
BnaC03T0075300ZS	TATA-box	TATA	1268	4	-	Arabidopsis thaliana	core promoter element around -30 of transcription start
BnaC03T0075300ZS	TATA-box	TATAAA	1308	6	-	Helianthus annuus	core promoter element around -30 of transcription start
BnaC03T0075300ZS	TATA-box	TATATAA	1309	7	-	Arabidopsis thaliana	core promoter element around -30 of transcription start
BnaC03T0075300ZS	TATA-box	TATATA	1310	6	-	Arabidopsis thaliana	core promoter element around -30 of transcription start
BnaC03T0075300ZS	TATA-box	TATA	1312	4	-	Arabidopsis thaliana	core promoter element around -30 of transcription start
BnaC03T0075300ZS	TATA-box	TATAAATA	1373	8	-	Daucus carota	core promoter element around -30 of transcription start
BnaC03T0075300ZS	TATA-box	TATAAAT	1374	7	-	Brassica juncea	core promoter element around -30 of transcription start
BnaC03T0075300ZS	TATA-box	TATAAA	1375	6	-	Helianthus annuus	core promoter element around -30 of transcription start
BnaC03T0075300ZS	TATA-box	TATAA	1376	5	-	Arabidopsis thaliana	core promoter element around -30 of transcription start
BnaC03T0075300ZS	TATA-box	TATA	1377	4	-	Arabidopsis thaliana	core promoter element around -30 of transcription start
BnaC03T0075300ZS	TATA-box	TATAAAA	1386	7	-	Pisum sativum	core promoter element around -30 of transcription start
BnaC03T0075300ZS	TATA-box	TATAAA	1387	6	-	Helianthus annuus	core promoter element around -30 of transcription start
BnaC03T0075300ZS	TATA-box	TATAA	1388	5	-	Arabidopsis thaliana	core promoter element around -30 of transcription start
BnaC03T0075300ZS	TATA-box	TATA	1389	4	-	Arabidopsis thaliana	core promoter element around -30 of transcription start
BnaC03T0075300ZS	TATA-box	TATA	1409	4	-	Arabidopsis thaliana	core promoter element around -30 of transcription start
BnaC03T0075300ZS	TATA-box	TACAAAA	1445	7	-	Oryza sativa	core promoter element around -30 of transcription start
BnaC03T0075300ZS	TATA-box	TATAA	1454	5	-	Arabidopsis thaliana	core promoter element around -30 of transcription start
BnaC03T0075300ZS	TATA-box	TATA	1455	4	-	Arabidopsis thaliana	core promoter element around -30 of transcription start
BnaC03T0075300ZS	TATA-box	TATA	1742	4	-	Arabidopsis thaliana	core promoter element around -30 of transcription start
BnaC03T0075300ZS	TATA-box	TACAAAA	1783	7	-	Oryza sativa	core promoter element around -30 of transcription start
BnaC03T0075300ZS	TATA-box	TATAA	1876	5	-	Arabidopsis thaliana	core promoter element around -30 of transcription start
BnaC03T0075300ZS	TATA-box	TATA	1877	4	-	Arabidopsis thaliana	core promoter element around -30 of transcription start
BnaC03T0075300ZS	TATA-box	TATAAAA	1982	7	-	Pisum sativum	core promoter element around -30 of transcription start
BnaC03T0075300ZS	TATA-box	TATAAA	1983	6	-	Helianthus annuus	core promoter element around -30 of transcription start
BnaC03T0075300ZS	TATA-box	TATAA	1984	5	-	Arabidopsis thaliana	core promoter element around -30 of transcription start
BnaC03T0075300ZS	TATA-box	TATA	1985	4	-	Arabidopsis thaliana	core promoter element around -30 of transcription start
BnaC03T0075300ZS		motif_sequence	544	4	-	organism	short_function
BnaC03T0075300ZS		motif_sequence	1623	4	-	organism	short_function
BnaC03T0075300ZS		motif_sequence	1893	4	-	organism	short_function
BnaC03T0075300ZS	WUN-motif	TAATTACTC	283	9	-	Nicotiana glutinosa
BnaC03T0075300ZS	WUN-motif	AAATTACT	385	8	-	Nicotiana glutinosa
BnaC03T0075300ZS	GT1-motif	GGTTAAT	1419	7	-	Avena sativa	light responsive element
BnaC03T0075300ZS	GT1-motif	GGTTAA	1420	6	-	Arabidopsis thaliana	light responsive element
BnaC03T0075300ZS	AT~TATA-box	TATATA	1266	6	-	Arabidopsis thaliana
BnaC03T0075300ZS	AT~TATA-box	TATATAAA	1308	8	-	Arabidopsis thaliana
BnaC03T0075300ZS	AT~TATA-box	TATATA	1310	6	-	Arabidopsis thaliana
BnaC03T0075300ZS	circadian	CAAAGATATC	1778	9	-	Lycopersicon esculentum	cis-acting regulatory element involved in circadian control
BnaC03T0075300ZS	TC-rich repeats	ATTCTCTAAC	271	9	-	Nicotiana tabacum	cis-acting element involved in defense and stress responsiveness
BnaC03T0075300ZS	W box	TTGACC	1912	6	-	Arabidopsis thaliana
BnaC03T0075300ZS	MYC	CATGTG	1614	6	-	Arabidopsis thaliana
BnaC03T0075300ZS	TATA	TATAAAAT	1148	8	-	Arabidopsis thaliana
BnaC03T0075300ZS	TATA	TATAAAAT	1385	8	-	Arabidopsis thaliana
BnaC03T0075300ZS	AuxRR-core	GGTCCAT	1640	7	-	Nicotiana tabacum	cis-acting regulatory element involved in auxin responsiveness
BnaC03T0075300ZS	CAT-box	GCCACT	52	6	-	Arabidopsis thaliana	cis-acting regulatory element related to meristem expression
BnaC03T0075300ZS	P-box	CCTTTTG	456	7	-	Oryza sativa	gibberellin-responsive element
BnaC03T0075300ZS	GATA-motif	AAGATAAGATT	396	10	-	Arabidopsis thaliana	part of a light responsive element
BnaC03T0075300ZS	Unnamed__4	CTCC	1523	4	-	Petroselinum hortense
BnaC03T0075300ZS	Unnamed__4	CTCC	1811	4	-	Petroselinum hortense
BnaC03T0075300ZS	CAAT-box	CAAT	44	4	-	Nicotiana glutinosa
BnaC03T0075300ZS	CAAT-box	CCAAT	295	5	-	Arabidopsis thaliana	common cis-acting element in promoter and enhancer regions
BnaC03T0075300ZS	CAAT-box	CAAT	330	4	-	Nicotiana glutinosa
BnaC03T0075300ZS	CAAT-box	CAAT	381	4	-	Nicotiana glutinosa
BnaC03T0075300ZS	CAAT-box	CAAT	423	4	-	Nicotiana glutinosa
BnaC03T0075300ZS	CAAT-box	CAAAT	562	5	-	Pisum sativum	common cis-acting element in promoter and enhancer regions
BnaC03T0075300ZS	CAAT-box	CAAT	601	4	-	Nicotiana glutinosa
BnaC03T0075300ZS	CAAT-box	CAAT	801	4	-	Nicotiana glutinosa
BnaC03T0075300ZS	CAAT-box	CAAAT	857	5	-	Pisum sativum	common cis-acting element in promoter and enhancer regions
BnaC03T0075300ZS	CAAT-box	CAAAT	883	5	-	Pisum sativum	common cis-acting element in promoter and enhancer regions
BnaC03T0075300ZS	CAAT-box	CAAAT	1028	5	-	Pisum sativum	common cis-acting element in promoter and enhancer regions
BnaC03T0075300ZS	CAAT-box	CAAT	1067	4	-	Nicotiana glutinosa
BnaC03T0075300ZS	CAAT-box	CAAT	1112	4	-	Nicotiana glutinosa
BnaC03T0075300ZS	CAAT-box	CAAAT	1300	5	-	Pisum sativum	common cis-acting element in promoter and enhancer regions
BnaC03T0075300ZS	CAAT-box	CAAT	1493	4	-	Nicotiana glutinosa
BnaC03T0075300ZS	CAAT-box	CCAAT	1503	5	-	Arabidopsis thaliana	common cis-acting element in promoter and enhancer regions
BnaC03T0075300ZS	CAAT-box	CAAT	1563	4	-	Nicotiana glutinosa
BnaC03T0075300ZS	CAAT-box	CAAT	1759	4	-	Nicotiana glutinosa
BnaC03T0075300ZS	CAAT-box	CCAAT	1862	5	-	Arabidopsis thaliana	common cis-acting element in promoter and enhancer regions
BnaC03T0075300ZS	GARE-motif	TCTGTTG	1256	7	-	Brassica oleracea	gibberellin-responsive element
BnaC03T0182000ZS	AT~TATA-box	TATATA	1706	6	-	Arabidopsis thaliana
BnaC03T0182000ZS	CGTCA-motif	CGTCA	826	5	-	Hordeum vulgare	cis-acting regulatory element involved in the MeJA-responsiveness
BnaC03T0182000ZS	CGTCA-motif	CGTCA	1052	5	-	Hordeum vulgare	cis-acting regulatory element involved in the MeJA-responsiveness
BnaC03T0182000ZS	dOCT	CTCGGATC	189	8	-	Zea mays
BnaC03T0182000ZS	GT1-motif	GGTTAAT	1613	7	-	Avena sativa	light responsive element
BnaC03T0182000ZS	GT1-motif	GGTTAA	1614	6	-	Arabidopsis thaliana	light responsive element
BnaC03T0182000ZS	GT1-motif	GGTTAAT	1688	7	-	Avena sativa	light responsive element
BnaC03T0182000ZS	GT1-motif	GGTTAA	1689	6	-	Arabidopsis thaliana	light responsive element
BnaC03T0182000ZS	LTR	CCGAAA	1450	6	-	Hordeum vulgare	cis-acting element involved in low-temperature responsiveness
BnaC03T0182000ZS	LTR	CCGAAA	1717	6	-	Hordeum vulgare	cis-acting element involved in low-temperature responsiveness
BnaC03T0182000ZS	LTR	CCGAAA	1743	6	-	Hordeum vulgare	cis-acting element involved in low-temperature responsiveness
BnaC03T0182000ZS	STRE	AGGGG	1222	5	-	Arabidopsis thaliana
BnaC03T0182000ZS	TATA-box	TATAAA	161	6	-	Helianthus annuus	core promoter element around -30 of transcription start
BnaC03T0182000ZS	TATA-box	TATAA	162	5	-	Arabidopsis thaliana	core promoter element around -30 of transcription start
BnaC03T0182000ZS	TATA-box	TATAA	291	5	-	Arabidopsis thaliana	core promoter element around -30 of transcription start
BnaC03T0182000ZS	TATA-box	taTATAAAtc	613	9	-	Arabidopsis thaliana	core promoter element around -30 of transcription start
BnaC03T0182000ZS	TATA-box	TATAAAT	614	7	-	Brassica juncea	core promoter element around -30 of transcription start
BnaC03T0182000ZS	TATA-box	TATAAA	615	6	-	Helianthus annuus	core promoter element around -30 of transcription start
BnaC03T0182000ZS	TATA-box	TATAA	616	5	-	Arabidopsis thaliana	core promoter element around -30 of transcription start
BnaC03T0182000ZS	TATA-box	TATAA	750	5	-	Arabidopsis thaliana	core promoter element around -30 of transcription start
BnaC03T0182000ZS	TATA-box	TATAA	896	5	-	Arabidopsis thaliana	core promoter element around -30 of transcription start
BnaC03T0182000ZS	TATA-box	TATACA	1331	6	-	Helianthus annuus	core promoter element around -30 of transcription start
BnaC03T0182000ZS	TATA-box	TATA	1458	4	-	Arabidopsis thaliana	core promoter element around -30 of transcription start
BnaC03T0182000ZS	TATA-box	ATATAT	1511	6	-	Brassica napus	core promoter element around -30 of transcription start
BnaC03T0182000ZS	TATA-box	TATA	1512	4	-	Arabidopsis thaliana	core promoter element around -30 of transcription start
BnaC03T0182000ZS	TATA-box	ATATAT	1705	6	-	Brassica napus	core promoter element around -30 of transcription start
BnaC03T0182000ZS	TATA-box	TATATA	1706	6	-	Arabidopsis thaliana	core promoter element around -30 of transcription start
BnaC03T0182000ZS	TATA-box	TATA	1708	4	-	Arabidopsis thaliana	core promoter element around -30 of transcription start
BnaC03T0182000ZS	TATA-box	TATA	1866	4	-	Arabidopsis thaliana	core promoter element around -30 of transcription start
BnaC03T0182000ZS	TATA-box	TATACA	1885	6	-	Helianthus annuus	core promoter element around -30 of transcription start
BnaC03T0182000ZS	TATA-box	TATA	1887	4	-	Arabidopsis thaliana	core promoter element around -30 of transcription start
BnaC03T0182000ZS	TATA-box	TATA	1916	4	-	Arabidopsis thaliana	core promoter element around -30 of transcription start
BnaC03T0182000ZS	TCA	TCATCTTCAT	844	9	-	Pisum sativum
BnaC03T0182000ZS		motif_sequence	310	4	-	organism	short_function
BnaC03T0182000ZS		motif_sequence	355	4	-	organism	short_function
BnaC03T0182000ZS		motif_sequence	610	4	-	organism	short_function
BnaC03T0182000ZS		motif_sequence	695	4	-	organism	short_function
BnaC03T0182000ZS		motif_sequence	793	4	-	organism	short_function
BnaC03T0182000ZS		motif_sequence	1033	4	-	organism	short_function
BnaC03T0182000ZS		motif_sequence	1341	4	-	organism	short_function
BnaC03T0182000ZS		motif_sequence	1630	4	-	organism	short_function
BnaC03T0182000ZS		motif_sequence	1783	4	-	organism	short_function
BnaC03T0182000ZS	chs-CMA2a	TCACTTGA	1958	8	-	Petroselinum crispum	part of a light responsive element
BnaC03T0182000ZS	TGACG-motif	TGACG	703	5	-	Hordeum vulgare	cis-acting regulatory element involved in the MeJA-responsiveness
BnaC03T0182000ZS	TGACG-motif	TGACG	829	5	-	Hordeum vulgare	cis-acting regulatory element involved in the MeJA-responsiveness
BnaC03T0182000ZS	as-1	TGACG	703	5	-	Arabidopsis thaliana
BnaC03T0182000ZS	as-1	TGACG	829	5	-	Arabidopsis thaliana
BnaC03T0182000ZS	CAAT-box	CAAT	48	4	-	Nicotiana glutinosa
BnaC03T0182000ZS	CAAT-box	CAAAT	230	5	-	Pisum sativum	common cis-acting element in promoter and enhancer regions
BnaC03T0182000ZS	CAAT-box	CAAAT	286	5	-	Pisum sativum	common cis-acting element in promoter and enhancer regions
BnaC03T0182000ZS	CAAT-box	CAAAT	322	5	-	Pisum sativum	common cis-acting element in promoter and enhancer regions
BnaC03T0182000ZS	CAAT-box	CCAAT	328	5	-	Arabidopsis thaliana	common cis-acting element in promoter and enhancer regions
BnaC03T0182000ZS	CAAT-box	CAAAT	383	5	-	Pisum sativum	common cis-acting element in promoter and enhancer regions
BnaC03T0182000ZS	CAAT-box	CAAT	432	4	-	Nicotiana glutinosa
BnaC03T0182000ZS	CAAT-box	CAAT	504	4	-	Nicotiana glutinosa
BnaC03T0182000ZS	CAAT-box	CAAT	528	4	-	Nicotiana glutinosa
BnaC03T0182000ZS	CAAT-box	CAAAT	568	5	-	Pisum sativum	common cis-acting element in promoter and enhancer regions
BnaC03T0182000ZS	CAAT-box	CAAAT	659	5	-	Pisum sativum	common cis-acting element in promoter and enhancer regions
BnaC03T0182000ZS	CAAT-box	CAAT	674	4	-	Nicotiana glutinosa
BnaC03T0182000ZS	CAAT-box	CAAT	767	4	-	Nicotiana glutinosa
BnaC03T0182000ZS	CAAT-box	CAAAT	1014	5	-	Pisum sativum	common cis-acting element in promoter and enhancer regions
BnaC03T0182000ZS	CAAT-box	CAAT	1287	4	-	Nicotiana glutinosa
BnaC03T0182000ZS	CAAT-box	CAAAT	1321	5	-	Pisum sativum	common cis-acting element in promoter and enhancer regions
BnaC03T0182000ZS	CAAT-box	CAAT	1326	4	-	Nicotiana glutinosa
BnaC03T0182000ZS	CAAT-box	CAAAT	1501	5	-	Pisum sativum	common cis-acting element in promoter and enhancer regions
BnaC03T0182000ZS	CAAT-box	CAAAT	1779	5	-	Pisum sativum	common cis-acting element in promoter and enhancer regions
BnaC03T0182000ZS	GARE-motif	TCTGTTG	258	7	-	Brassica oleracea	gibberellin-responsive element
BnaC03T0182000ZS	Unnamed__4	CTCC	85	4	-	Petroselinum hortense
BnaC03T0182000ZS	Unnamed__4	CTCC	639	4	-	Petroselinum hortense
BnaC03T0182000ZS	Unnamed__4	CTCC	878	4	-	Petroselinum hortense
BnaC03T0182000ZS	Unnamed__4	CTCC	1086	4	-	Petroselinum hortense
BnaC03T0182000ZS	Unnamed__4	CTCC	1124	4	-	Petroselinum hortense
BnaC03T0182000ZS	Unnamed__4	CTCC	1338	4	-	Petroselinum hortense
BnaC03T0182000ZS	Unnamed__4	CTCC	1341	4	-	Petroselinum hortense
BnaC03T0182000ZS	G-Box	CACGTT	423	6	-	Pisum sativum	cis-acting regulatory element involved in light responsiveness
BnaC03T0182000ZS	ARE	AAACCA	330	6	-	Zea mays	cis-acting regulatory element essential for the anaerobic induction
BnaC03T0182000ZS	Gap-box	CAAATGAA(A/G)A	317	9.5	-	Arabidopsis thaliana	part of a light responsive element
BnaC03T0182000ZS	TGA-element	AACGAC	183	6	-	Brassica oleracea	auxin-responsive element
BnaC03T0182000ZS	LAMP-element	CTTTATCA	1963	8	-	Pisum sativum	part of a light responsive element
BnaC03T0182000ZS	GA-motif	ATAGATAA	170	8	-	Arabidopsis thaliana	part of a light responsive element
BnaC03T0784700ZS	TGACG-motif	TGACG	1973	5	-	Hordeum vulgare	cis-acting regulatory element involved in the MeJA-responsiveness
BnaC03T0784700ZS	STRE	AGGGG	1204	5	-	Arabidopsis thaliana
BnaC03T0784700ZS	STRE	AGGGG	1399	5	-	Arabidopsis thaliana
BnaC03T0784700ZS	AAGAA-motif	GAAAGAA	1751	7	-	Avena sativa
BnaC03T0784700ZS	GT1-motif	GGTTAA	799	6	-	Arabidopsis thaliana	light responsive element
BnaC03T0784700ZS	Box 4	ATTAAT	1794	6	-	Petroselinum crispum	part of a conserved DNA module involved in light responsiveness
BnaC03T0784700ZS	TATA	TATAAAAT	264	8	-	Arabidopsis thaliana
BnaC03T0784700ZS	TATA	TATAAAAT	1802	8	-	Arabidopsis thaliana
BnaC03T0784700ZS	CAAT-box	CAAAT	139	5	-	Pisum sativum	common cis-acting element in promoter and enhancer regions
BnaC03T0784700ZS	CAAT-box	CAAT	177	4	-	Nicotiana glutinosa
BnaC03T0784700ZS	CAAT-box	CAAAT	275	5	-	Pisum sativum	common cis-acting element in promoter and enhancer regions
BnaC03T0784700ZS	CAAT-box	CAAAT	317	5	-	Pisum sativum	common cis-acting element in promoter and enhancer regions
BnaC03T0784700ZS	CAAT-box	CAAAT	334	5	-	Pisum sativum	common cis-acting element in promoter and enhancer regions
BnaC03T0784700ZS	CAAT-box	CAAAT	418	5	-	Pisum sativum	common cis-acting element in promoter and enhancer regions
BnaC03T0784700ZS	CAAT-box	CAAAT	541	5	-	Pisum sativum	common cis-acting element in promoter and enhancer regions
BnaC03T0784700ZS	CAAT-box	CAAAT	621	5	-	Pisum sativum	common cis-acting element in promoter and enhancer regions
BnaC03T0784700ZS	CAAT-box	CAAAT	686	5	-	Pisum sativum	common cis-acting element in promoter and enhancer regions
BnaC03T0784700ZS	CAAT-box	CAAT	739	4	-	Nicotiana glutinosa
BnaC03T0784700ZS	CAAT-box	CAAAT	813	5	-	Pisum sativum	common cis-acting element in promoter and enhancer regions
BnaC03T0784700ZS	CAAT-box	CAAAT	819	5	-	Pisum sativum	common cis-acting element in promoter and enhancer regions
BnaC03T0784700ZS	CAAT-box	CAAAT	872	5	-	Pisum sativum	common cis-acting element in promoter and enhancer regions
BnaC03T0784700ZS	CAAT-box	CAAT	895	4	-	Nicotiana glutinosa
BnaC03T0784700ZS	CAAT-box	CAAT	901	4	-	Nicotiana glutinosa
BnaC03T0784700ZS	CAAT-box	CAAT	943	4	-	Nicotiana glutinosa
BnaC03T0784700ZS	CAAT-box	CAAAT	948	5	-	Pisum sativum	common cis-acting element in promoter and enhancer regions
BnaC03T0784700ZS	CAAT-box	CAAT	985	4	-	Nicotiana glutinosa
BnaC03T0784700ZS	CAAT-box	CAAT	1142	4	-	Nicotiana glutinosa
BnaC03T0784700ZS	CAAT-box	CAAT	1192	4	-	Nicotiana glutinosa
BnaC03T0784700ZS	CAAT-box	CAAT	1388	4	-	Nicotiana glutinosa
BnaC03T0784700ZS	CAAT-box	CAAAT	1493	5	-	Pisum sativum	common cis-acting element in promoter and enhancer regions
BnaC03T0784700ZS	CAAT-box	CAAAT	1533	5	-	Pisum sativum	common cis-acting element in promoter and enhancer regions
BnaC03T0784700ZS	CAAT-box	CAAT	1653	4	-	Nicotiana glutinosa
BnaC03T0784700ZS	CAAT-box	CCAAT	1762	5	-	Arabidopsis thaliana	common cis-acting element in promoter and enhancer regions
BnaC03T0784700ZS	Unnamed__4	CTCC	1006	4	-	Petroselinum hortense
BnaC03T0784700ZS	Unnamed__4	CTCC	1855	4	-	Petroselinum hortense
BnaC03T0784700ZS	3-AF1 binding site	TAAGAGAGGAA	1947	10	-	Solanum tuberosum	light responsive element
BnaC03T0784700ZS	ERE	ATTTTAAA	210	8	-	Nicotiana glutinos
BnaC03T0784700ZS	ERE	ATTTTAAA	927	8	-	Nicotiana glutinos
BnaC03T0784700ZS	ERE	ATTTTAAA	1717	8	-	Nicotiana glutinos
BnaC03T0784700ZS	HD-Zip 1	CAAT(A/T)ATTG	1757	8.5	-	Arabidopsis thaliana	element involved in differentiation of the palisade mesophyll cells
BnaC03T0784700ZS	TATA-box	TATAA	9	5	-	Arabidopsis thaliana	core promoter element around -30 of transcription start
BnaC03T0784700ZS	TATA-box	TATAAAA	265	7	-	Pisum sativum	core promoter element around -30 of transcription start
BnaC03T0784700ZS	TATA-box	TATAAA	266	6	-	Helianthus annuus	core promoter element around -30 of transcription start
BnaC03T0784700ZS	TATA-box	TATATAA	267	7	-	Arabidopsis thaliana	core promoter element around -30 of transcription start
BnaC03T0784700ZS	TATA-box	TATTTAAA	327	8	-	Arabidopsis thaliana	core promoter element around -30 of transcription start
BnaC03T0784700ZS	TATA-box	TATACA	421	6	-	Helianthus annuus	core promoter element around -30 of transcription start
BnaC03T0784700ZS	TATA-box	TATAAAA	478	7	-	Pisum sativum	core promoter element around -30 of transcription start
BnaC03T0784700ZS	TATA-box	TATAAA	479	6	-	Helianthus annuus	core promoter element around -30 of transcription start
BnaC03T0784700ZS	TATA-box	TATATAA	480	7	-	Arabidopsis thaliana	core promoter element around -30 of transcription start
BnaC03T0784700ZS	TATA-box	TATAAA	789	6	-	Helianthus annuus	core promoter element around -30 of transcription start
BnaC03T0784700ZS	TATA-box	TATAA	790	5	-	Arabidopsis thaliana	core promoter element around -30 of transcription start
BnaC03T0784700ZS	TATA-box	TATA	1502	4	-	Arabidopsis thaliana	core promoter element around -30 of transcription start
BnaC03T0784700ZS	TATA-box	TATATAA	1514	7	-	Arabidopsis thaliana	core promoter element around -30 of transcription start
BnaC03T0784700ZS	TATA-box	TATATA	1515	6	-	Arabidopsis thaliana	core promoter element around -30 of transcription start
BnaC03T0784700ZS	TATA-box	ATATAT	1516	6	-	Brassica napus	core promoter element around -30 of transcription start
BnaC03T0784700ZS	TATA-box	TATA	1517	4	-	Arabidopsis thaliana	core promoter element around -30 of transcription start
BnaC03T0784700ZS	TATA-box	TATAAAA	1685	7	-	Pisum sativum	core promoter element around -30 of transcription start
BnaC03T0784700ZS	TATA-box	TATAAA	1686	6	-	Helianthus annuus	core promoter element around -30 of transcription start
BnaC03T0784700ZS	TATA-box	TATAA	1687	5	-	Arabidopsis thaliana	core promoter element around -30 of transcription start
BnaC03T0784700ZS	TATA-box	TATA	1688	4	-	Arabidopsis thaliana	core promoter element around -30 of transcription start
BnaC03T0784700ZS	TATA-box	TATAAAA	1787	7	-	Pisum sativum	core promoter element around -30 of transcription start
BnaC03T0784700ZS	TATA-box	TATAAA	1788	6	-	Helianthus annuus	core promoter element around -30 of transcription start
BnaC03T0784700ZS	TATA-box	TATAA	1789	5	-	Arabidopsis thaliana	core promoter element around -30 of transcription start
BnaC03T0784700ZS	TATA-box	TATA	1790	4	-	Arabidopsis thaliana	core promoter element around -30 of transcription start
BnaC03T0784700ZS	TATA-box	ATATAT	1798	6	-	Brassica napus	core promoter element around -30 of transcription start
BnaC03T0784700ZS	TATA-box	TATA	1799	4	-	Arabidopsis thaliana	core promoter element around -30 of transcription start
BnaC03T0784700ZS	TATA-box	TATAAAA	1803	7	-	Pisum sativum	core promoter element around -30 of transcription start
BnaC03T0784700ZS	TATA-box	TATAAA	1804	6	-	Helianthus annuus	core promoter element around -30 of transcription start
BnaC03T0784700ZS	TATA-box	TATAA	1805	5	-	Arabidopsis thaliana	core promoter element around -30 of transcription start
BnaC03T0784700ZS	TATA-box	TATA	1806	4	-	Arabidopsis thaliana	core promoter element around -30 of transcription start
BnaC03T0784700ZS	TATA-box	TATA	1934	4	-	Arabidopsis thaliana	core promoter element around -30 of transcription start
BnaC03T0784700ZS	ATCT-motif	AATCTAATCC	573	10	-	Pisum sativum	part of a conserved DNA module involved in light responsiveness
BnaC03T0784700ZS		motif_sequence	767	4	-	organism	short_function
BnaC03T0784700ZS		motif_sequence	805	4	-	organism	short_function
BnaC03T0784700ZS		motif_sequence	1302	4	-	organism	short_function
BnaC03T0784700ZS		motif_sequence	1410	4	-	organism	short_function
BnaC03T0784700ZS		motif_sequence	1780	4	-	organism	short_function
BnaC03T0784700ZS	AT~TATA-box	TATATAAA	266	8	-	Arabidopsis thaliana
BnaC03T0784700ZS	AT~TATA-box	TATATAAA	479	8	-	Arabidopsis thaliana
BnaC03T0784700ZS	AT~TATA-box	TATATA	1515	6	-	Arabidopsis thaliana
BnaC03T0784700ZS	TC-rich repeats	ATTCTCTAAC	339	9	-	Nicotiana tabacum	cis-acting element involved in defense and stress responsiveness
BnaC03T0784700ZS	MYC	CATTTG	1182	6	-	Arabidopsis thaliana
BnaC03T0784700ZS	MYC	CATTTG	1378	6	-	Arabidopsis thaliana
BnaC03T0784700ZS	ARE	AAACCA	324	6	-	Zea mays	cis-acting regulatory element essential for the anaerobic induction
BnaC03T0784700ZS	ARE	AAACCA	562	6	-	Zea mays	cis-acting regulatory element essential for the anaerobic induction
BnaC03T0784700ZS	as-1	TGACG	1973	5	-	Arabidopsis thaliana
BnaC05T0290400ZS	ERE	ATTTTAAA	1809	8	-	Nicotiana glutinos
BnaC05T0290400ZS	MYB-like sequence	TAACCA	657	6	-	Arabidopsis thaliana
BnaC05T0290400ZS		motif_sequence	250	4	-	organism	short_function
BnaC05T0290400ZS		motif_sequence	665	4	-	organism	short_function
BnaC05T0290400ZS		motif_sequence	1308	4	-	organism	short_function
BnaC05T0290400ZS		motif_sequence	1428	4	-	organism	short_function
BnaC05T0290400ZS		motif_sequence	1451	4	-	organism	short_function
BnaC05T0290400ZS		motif_sequence	1458	4	-	organism	short_function
BnaC05T0290400ZS		motif_sequence	1510	4	-	organism	short_function
BnaC05T0290400ZS		motif_sequence	1522	4	-	organism	short_function
BnaC05T0290400ZS		motif_sequence	1734	4	-	organism	short_function
BnaC05T0290400ZS	ABRE	ACGTG	256	5	-	Arabidopsis thaliana	cis-acting element involved in the abscisic acid responsiveness
BnaC05T0290400ZS	TATA-box	TATAA	600	5	-	Arabidopsis thaliana	core promoter element around -30 of transcription start
BnaC05T0290400ZS	TATA-box	TATATTTATATTT	724	12	-	Avena sativa	core promoter element around -30 of transcription start
BnaC05T0290400ZS	TATA-box	taTATAAAtc	797	9	-	Arabidopsis thaliana	core promoter element around -30 of transcription start
BnaC05T0290400ZS	TATA-box	TATAAAT	798	7	-	Brassica juncea	core promoter element around -30 of transcription start
BnaC05T0290400ZS	TATA-box	TATAAA	799	6	-	Helianthus annuus	core promoter element around -30 of transcription start
BnaC05T0290400ZS	TATA-box	TATATAA	800	7	-	Arabidopsis thaliana	core promoter element around -30 of transcription start
BnaC05T0290400ZS	TATA-box	TATAA	1070	5	-	Arabidopsis thaliana	core promoter element around -30 of transcription start
BnaC05T0290400ZS	TATA-box	TATAA	1714	5	-	Arabidopsis thaliana	core promoter element around -30 of transcription start
BnaC05T0290400ZS	TATA-box	TATA	1715	4	-	Arabidopsis thaliana	core promoter element around -30 of transcription start
BnaC05T0290400ZS	TATA-box	TATATA	1743	6	-	Arabidopsis thaliana	core promoter element around -30 of transcription start
BnaC05T0290400ZS	TATA-box	ATATAT	1744	6	-	Brassica napus	core promoter element around -30 of transcription start
BnaC05T0290400ZS	TATA-box	TATA	1745	4	-	Arabidopsis thaliana	core promoter element around -30 of transcription start
BnaC05T0290400ZS	TATA-box	TATAAAA	1752	7	-	Pisum sativum	core promoter element around -30 of transcription start
BnaC05T0290400ZS	TATA-box	TATAAA	1753	6	-	Helianthus annuus	core promoter element around -30 of transcription start
BnaC05T0290400ZS	TATA-box	TATAA	1754	5	-	Arabidopsis thaliana	core promoter element around -30 of transcription start
BnaC05T0290400ZS	TATA-box	TATA	1755	4	-	Arabidopsis thaliana	core promoter element around -30 of transcription start
BnaC05T0290400ZS	TATA-box	TATAA	1903	5	-	Arabidopsis thaliana	core promoter element around -30 of transcription start
BnaC05T0290400ZS	TATA-box	TATA	1904	4	-	Arabidopsis thaliana	core promoter element around -30 of transcription start
BnaC05T0290400ZS	TATA-box	taTATAAAtc	1930	9	-	Arabidopsis thaliana	core promoter element around -30 of transcription start
BnaC05T0290400ZS	TATA-box	TATAAAT	1931	7	-	Brassica juncea	core promoter element around -30 of transcription start
BnaC05T0290400ZS	TATA-box	TATAAA	1932	6	-	Helianthus annuus	core promoter element around -30 of transcription start
BnaC05T0290400ZS	TATA-box	TATATAA	1933	7	-	Arabidopsis thaliana	core promoter element around -30 of transcription start
BnaC05T0290400ZS	TATA-box	TATATA	1934	6	-	Arabidopsis thaliana	core promoter element around -30 of transcription start
BnaC05T0290400ZS	TATA-box	ATATAT	1935	6	-	Brassica napus	core promoter element around -30 of transcription start
BnaC05T0290400ZS	TATA-box	TATATA	1936	6	-	Arabidopsis thaliana	core promoter element around -30 of transcription start
BnaC05T0290400ZS	TATA-box	ATATAT	1937	6	-	Brassica napus	core promoter element around -30 of transcription start
BnaC05T0290400ZS	TATA-box	TATA	1938	4	-	Arabidopsis thaliana	core promoter element around -30 of transcription start
BnaC05T0290400ZS	DRE core	GCCGAC	483	6	-	Arabidopsis thaliana
BnaC05T0290400ZS	MYB	TAACCA	657	6	-	Arabidopsis thaliana
BnaC05T0290400ZS	MYB	CAACCA	1446	6	-	Arabidopsis thaliana
BnaC05T0290400ZS	MYB	CAACCA	1789	6	-	Arabidopsis thaliana
BnaC05T0290400ZS	AT~TATA-box	TATATAAA	799	8	-	Arabidopsis thaliana
BnaC05T0290400ZS	AT~TATA-box	TATATA	1743	6	-	Arabidopsis thaliana
BnaC05T0290400ZS	AT~TATA-box	TATATAAA	1932	8	-	Arabidopsis thaliana
BnaC05T0290400ZS	AT~TATA-box	TATATA	1934	6	-	Arabidopsis thaliana
BnaC05T0290400ZS	AT~TATA-box	TATATA	1936	6	-	Arabidopsis thaliana
BnaC05T0290400ZS	MYC	CATGTG	735	6	-	Arabidopsis thaliana
BnaC05T0290400ZS	MYC	CAATTG	1629	6	-	Arabidopsis thaliana
BnaC05T0290400ZS	LAMP-element	CCTTATCCA	1798	9	-	Spinacia oleracea	part of a light responsive element
BnaC05T0290400ZS	Gap-box	CAAATGAA(A/G)A	1916	9	-	Arabidopsis thaliana	part of a light responsive element
BnaC05T0290400ZS	ARE	AAACCA	353	6	-	Zea mays	cis-acting regulatory element essential for the anaerobic induction
BnaC05T0290400ZS	ARE	AAACCA	809	6	-	Zea mays	cis-acting regulatory element essential for the anaerobic induction
BnaC05T0290400ZS	ARE	AAACCA	1121	6	-	Zea mays	cis-acting regulatory element essential for the anaerobic induction
BnaC05T0290400ZS	as-1	TGACG	258	5	-	Arabidopsis thaliana
BnaC05T0290400ZS	GARE-motif	TCTGTTG	1267	7	-	Brassica oleracea	gibberellin-responsive element
BnaC05T0290400ZS	Myb	TAACTG	597	6	-	Arabidopsis thaliana
BnaC05T0290400ZS	TGACG-motif	TGACG	258	5	-	Hordeum vulgare	cis-acting regulatory element involved in the MeJA-responsiveness
BnaC05T0290400ZS	STRE	AGGGG	185	5	-	Arabidopsis thaliana
BnaC05T0290400ZS	STRE	AGGGG	289	5	-	Arabidopsis thaliana
BnaC05T0290400ZS	STRE	AGGGG	699	5	-	Arabidopsis thaliana
BnaC05T0290400ZS	GT1-motif	GGTTAA	783	6	-	Arabidopsis thaliana	light responsive element
BnaC05T0290400ZS	AAGAA-motif	GAAAGAA	1860	7	-	Avena sativa
BnaC05T0290400ZS	TATA	TATAAAAT	1751	8	-	Arabidopsis thaliana
BnaC05T0290400ZS	re2f-1	GCGGGAAA	971	8	-	Oryza sativa
BnaC05T0290400ZS	CAAT-box	CCAAT	37	5	-	Arabidopsis thaliana	common cis-acting element in promoter and enhancer regions
BnaC05T0290400ZS	CAAT-box	CAAAT	112	5	-	Pisum sativum	common cis-acting element in promoter and enhancer regions
BnaC05T0290400ZS	CAAT-box	CAAT	208	4	-	Nicotiana glutinosa
BnaC05T0290400ZS	CAAT-box	CCAAT	351	5	-	Arabidopsis thaliana	common cis-acting element in promoter and enhancer regions
BnaC05T0290400ZS	CAAT-box	CAAAT	426	5	-	Pisum sativum	common cis-acting element in promoter and enhancer regions
BnaC05T0290400ZS	CAAT-box	CAAAT	712	5	-	Pisum sativum	common cis-acting element in promoter and enhancer regions
BnaC05T0290400ZS	CAAT-box	CAAT	751	4	-	Nicotiana glutinosa
BnaC05T0290400ZS	CAAT-box	CAAAT	891	5	-	Pisum sativum	common cis-acting element in promoter and enhancer regions
BnaC05T0290400ZS	CAAT-box	CAAT	1033	4	-	Nicotiana glutinosa
BnaC05T0290400ZS	CAAT-box	CAAT	1063	4	-	Nicotiana glutinosa
BnaC05T0290400ZS	CAAT-box	CAAT	1127	4	-	Nicotiana glutinosa
BnaC05T0290400ZS	CAAT-box	CAAT	1196	4	-	Nicotiana glutinosa
BnaC05T0290400ZS	CAAT-box	CAAT	1414	4	-	Nicotiana glutinosa
BnaC05T0290400ZS	CAAT-box	CCAAT	1444	5	-	Arabidopsis thaliana	common cis-acting element in promoter and enhancer regions
BnaC05T0290400ZS	CAAT-box	CCAAT	1455	5	-	Arabidopsis thaliana	common cis-acting element in promoter and enhancer regions
BnaC05T0290400ZS	CAAT-box	CAAT	1491	4	-	Nicotiana glutinosa
BnaC05T0290400ZS	CAAT-box	CAAT	1574	4	-	Nicotiana glutinosa
BnaC05T0290400ZS	CAAT-box	CAAT	1631	4	-	Nicotiana glutinosa
BnaC05T0290400ZS	CAAT-box	CAAAT	1870	5	-	Pisum sativum	common cis-acting element in promoter and enhancer regions
BnaC05T0290400ZS	CAAT-box	CAAAT	1921	5	-	Pisum sativum	common cis-acting element in promoter and enhancer regions
BnaC05T0290400ZS	Unnamed__4	CTCC	925	4	-	Petroselinum hortense
BnaC05T0290400ZS	Unnamed__4	CTCC	1451	4	-	Petroselinum hortense
BnaC05T0290400ZS	Unnamed__4	CTCC	1458	4	-	Petroselinum hortense
BnaC09T0446500ZS	CCGTCC-box	CCGTCC	470	6	-	Petroselinum hortense
BnaC09T0446500ZS	AAGAA-motif	GAAAGAA	1017	7	-	Avena sativa
BnaC09T0446500ZS	TCT-motif	TCTTAC	1256	6	-	Arabidopsis thaliana	part of a light responsive element
BnaC09T0446500ZS	GT1-motif	GTGTGTGAA	1837	9	-	Solanum tuberosum	light responsive element
BnaC09T0446500ZS	G-box	TACGTG	298	6	-	Arabidopsis thaliana	cis-acting regulatory element involved in light responsiveness
BnaC09T0446500ZS	G-box	ACACGTGT	1864	8	-	Brassica napus	cis-acting regulatory element involved in light responsiveness
BnaC09T0446500ZS	G-box	CACGTG	1865	6	-	Arabidopsis thaliana	cis-acting regulatory element involved in light responsiveness
BnaC09T0446500ZS	G-box	TACGTG	1883	6	-	Arabidopsis thaliana	cis-acting regulatory element involved in light responsiveness
BnaC09T0446500ZS	AT~TATA-box	TATATA	1345	6	-	Arabidopsis thaliana
BnaC09T0446500ZS	AT~TATA-box	TATATA	1347	6	-	Arabidopsis thaliana
BnaC09T0446500ZS	AT~TATA-box	TATATA	1933	6	-	Arabidopsis thaliana
BnaC09T0446500ZS	Box 4	ATTAAT	1997	6	-	Petroselinum crispum	part of a conserved DNA module involved in light responsiveness
BnaC09T0446500ZS	Unnamed__1	CGTGG	1140	5	-	Zea mays
BnaC09T0446500ZS	A-box	CCGTCC	470	6	-	Petroselinum crispum	cis-acting regulatory element
BnaC09T0446500ZS	AE-box	AGAAACAA	391	8	-	Arabidopsis thaliana	part of a module for light response
BnaC09T0446500ZS	TGACG-motif	TGACG	409	5	-	Hordeum vulgare	cis-acting regulatory element involved in the MeJA-responsiveness
BnaC09T0446500ZS	CCGTCC motif	CCGTCC	470	6	-	Nicotiana tabacum
BnaC09T0446500ZS	TATA-box	TATAA	12	5	-	Arabidopsis thaliana	core promoter element around -30 of transcription start
BnaC09T0446500ZS	TATA-box	TATACA	1170	6	-	Helianthus annuus	core promoter element around -30 of transcription start
BnaC09T0446500ZS	TATA-box	TATA	1172	4	-	Arabidopsis thaliana	core promoter element around -30 of transcription start
BnaC09T0446500ZS	TATA-box	TATAA	1198	5	-	Arabidopsis thaliana	core promoter element around -30 of transcription start
BnaC09T0446500ZS	TATA-box	TATA	1199	4	-	Arabidopsis thaliana	core promoter element around -30 of transcription start
BnaC09T0446500ZS	TATA-box	TATA	1303	4	-	Arabidopsis thaliana	core promoter element around -30 of transcription start
BnaC09T0446500ZS	TATA-box	TAAAGATT	1335	8	-	Arabidopsis thaliana	core promoter element around -30 of transcription start
BnaC09T0446500ZS	TATA-box	TATATAA	1344	7	-	Arabidopsis thaliana	core promoter element around -30 of transcription start
BnaC09T0446500ZS	TATA-box	TATATA	1345	6	-	Arabidopsis thaliana	core promoter element around -30 of transcription start
BnaC09T0446500ZS	TATA-box	ATATAT	1346	6	-	Brassica napus	core promoter element around -30 of transcription start
BnaC09T0446500ZS	TATA-box	TATATA	1347	6	-	Arabidopsis thaliana	core promoter element around -30 of transcription start
BnaC09T0446500ZS	TATA-box	TATA	1349	4	-	Arabidopsis thaliana	core promoter element around -30 of transcription start
BnaC09T0446500ZS	TATA-box	TATA	1428	4	-	Arabidopsis thaliana	core promoter element around -30 of transcription start
BnaC09T0446500ZS	TATA-box	TATA	1615	4	-	Arabidopsis thaliana	core promoter element around -30 of transcription start
BnaC09T0446500ZS	TATA-box	TATA	1757	4	-	Arabidopsis thaliana	core promoter element around -30 of transcription start
BnaC09T0446500ZS	TATA-box	TATATA	1933	6	-	Arabidopsis thaliana	core promoter element around -30 of transcription start
BnaC09T0446500ZS	TATA-box	TATA	1935	4	-	Arabidopsis thaliana	core promoter element around -30 of transcription start
BnaC09T0446500ZS	STRE	AGGGG	773	5	-	Arabidopsis thaliana
BnaC09T0446500ZS	GCN4_motif	TGAGTCA	683	7	-	Oryza sativa	cis-regulatory element involved in endosperm expression
BnaC09T0446500ZS	ABRE3a	TACGTG	298	6	-	Zea mays
BnaC09T0446500ZS	ABRE3a	TACGTG	1883	6	-	Zea mays
BnaC09T0446500ZS		motif_sequence	916	4	-	organism	short_function
BnaC09T0446500ZS		motif_sequence	1287	4	-	organism	short_function
BnaC09T0446500ZS		motif_sequence	1801	4	-	organism	short_function
BnaC09T0446500ZS		motif_sequence	1816	4	-	organism	short_function
BnaC09T0446500ZS		motif_sequence	1870	4	-	organism	short_function
BnaC09T0446500ZS	ABRE	CGTACGTGCA	296	9	-	Hordeum vulgare	cis-acting element involved in the abscisic acid responsiveness
BnaC09T0446500ZS	ABRE	ACGTG	298	5	-	Arabidopsis thaliana	cis-acting element involved in the abscisic acid responsiveness
BnaC09T0446500ZS	ABRE	CACGTG	1865	6	-	Arabidopsis thaliana	cis-acting element involved in the abscisic acid responsiveness
BnaC09T0446500ZS	ABRE	ACGTG	1883	5	-	Arabidopsis thaliana	cis-acting element involved in the abscisic acid responsiveness
BnaC09T0446500ZS	Myc	TCTCTTA	1257	7	-	Arabidopsis thaliana
BnaC09T0446500ZS	ARE	AAACCA	870	6	-	Zea mays	cis-acting regulatory element essential for the anaerobic induction
BnaC09T0446500ZS	ARE	AAACCA	1013	6	-	Zea mays	cis-acting regulatory element essential for the anaerobic induction
BnaC09T0446500ZS	CAT-box	GCCACT	96	6	-	Arabidopsis thaliana	cis-acting regulatory element related to meristem expression
BnaC09T0446500ZS	MYB recognition site	CCGTTG	425	6	-	Arabidopsis thaliana
BnaC09T0446500ZS	P-box	CCTTTTG	1720	7	-	Oryza sativa	gibberellin-responsive element
BnaC09T0446500ZS	G-Box	CACGTT	79	6	-	Pisum sativum	cis-acting regulatory element involved in light responsiveness
BnaC09T0446500ZS	G-Box	CACGTG	1865	6	-	Pisum sativum	cis-acting regulatory element involved in light responsiveness
BnaC09T0446500ZS	Unnamed__4	CTCC	983	4	-	Petroselinum hortense
BnaC09T0446500ZS	Unnamed__4	CTCC	1287	4	-	Petroselinum hortense
BnaC09T0446500ZS	as-1	TGACG	409	5	-	Arabidopsis thaliana
BnaC09T0446500ZS	CAAT-box	CCAAT	39	5	-	Arabidopsis thaliana	common cis-acting element in promoter and enhancer regions
BnaC09T0446500ZS	CAAT-box	CAAAT	352	5	-	Pisum sativum	common cis-acting element in promoter and enhancer regions
BnaC09T0446500ZS	CAAT-box	CAAAT	370	5	-	Pisum sativum	common cis-acting element in promoter and enhancer regions
BnaC09T0446500ZS	CAAT-box	CAAT	458	4	-	Nicotiana glutinosa
BnaC09T0446500ZS	CAAT-box	CAAT	528	4	-	Nicotiana glutinosa
BnaC09T0446500ZS	CAAT-box	CAAT	676	4	-	Nicotiana glutinosa
BnaC09T0446500ZS	CAAT-box	CCAAT	716	5	-	Arabidopsis thaliana	common cis-acting element in promoter and enhancer regions
BnaC09T0446500ZS	CAAT-box	CAAAT	1045	5	-	Pisum sativum	common cis-acting element in promoter and enhancer regions
BnaC09T0446500ZS	CAAT-box	CAAT	1232	4	-	Nicotiana glutinosa
BnaC09T0446500ZS	CAAT-box	CAAAT	1322	5	-	Pisum sativum	common cis-acting element in promoter and enhancer regions
BnaC09T0446500ZS	CAAT-box	CAAT	1327	4	-	Nicotiana glutinosa
BnaC09T0446500ZS	CAAT-box	CCAAT	1595	5	-	Arabidopsis thaliana	common cis-acting element in promoter and enhancer regions
BnaC09T0446500ZS	CAAT-box	CAAT	1833	4	-	Nicotiana glutinosa
BnaC09T0446500ZS	ABRE4	CACGTA	1897	6	-	Zea mays
BnaC09T0446500ZS	GTGGC-motif	CAGCGTGTGGC	475	10	-	Hordeum vulgare	part of a light responsive element
BnaC09T0446500ZS	F-box	CTATTCTCATT	1582	11	-	Lycopersicon esculentum
BnaC09T0446500ZS	MYC	CATGTG	258	6	-	Arabidopsis thaliana
BnaC09T0446500ZS	MYC	CATGTG	280	6	-	Arabidopsis thaliana
BnaC09T0446500ZS	MYC	CATGTG	477	6	-	Arabidopsis thaliana
BnaC09T0446500ZS	MYC	CATTTG	1060	6	-	Arabidopsis thaliana
BnaC09T0446500ZS	MYC	CATTTG	1402	6	-	Arabidopsis thaliana
BnaC09T0446500ZS	MYC	CATGTG	1666	6	-	Arabidopsis thaliana
BnaC09T0446500ZS	MYC	CATTTG	1705	6	-	Arabidopsis thaliana
BnaC09T0446500ZS	MYC	CATGTG	1817	6	-	Arabidopsis thaliana
BnaC09T0446500ZS	MYC	CATGTG	1843	6	-	Arabidopsis thaliana
BnaC09T0446500ZS	MYC	CATTTG	1903	6	-	Arabidopsis thaliana
BnaA01T0336100ZS	TCCC-motif	TCTCCCT	1992	7	-	Spinacia oleracea	part of a light responsive element
BnaA01T0336100ZS	CCAAT-box	CAACGG	965	6	-	Hordeum vulgare	MYBHv1 binding site
BnaA01T0336100ZS	TC-rich repeats	GTTTTCTTAC	1294	9	-	Nicotiana tabacum	cis-acting element involved in defense and stress responsiveness
BnaA01T0336100ZS	MYC	CAATTG	1366	6	-	Arabidopsis thaliana
BnaA01T0336100ZS	MYC	CAATTG	1831	6	-	Arabidopsis thaliana
BnaA01T0336100ZS	O2-site	GATGA(C/T)(A/G)TG(A/G)	92	8	-	Zea mays	cis-acting regulatory element involved in zein metabolism regulation
BnaA01T0336100ZS	O2-site	GATGACATGG	438	9	-	Zea mays	cis-acting regulatory element involved in zein metabolism regulation
BnaA01T0336100ZS	O2-site	GATGATGTGG	954	9	-	Zea mays	cis-acting regulatory element involved in zein metabolism regulation
BnaA01T0336100ZS	O2-site	GATGATGTGG	977	9	-	Zea mays	cis-acting regulatory element involved in zein metabolism regulation
BnaA01T0336100ZS	MBS	CAACTG	873	6	-	Arabidopsis thaliana	MYB binding site involved in drought-inducibility
BnaA01T0336100ZS	GATA-motif	AAGATAAGATT	77	10	-	Arabidopsis thaliana	part of a light responsive element
BnaA01T0336100ZS	GATA-motif	GATAGGG	926	7	-	Pisum sativum	part of a light responsive element
BnaA01T0336100ZS	ARE	AAACCA	41	6	-	Zea mays	cis-acting regulatory element essential for the anaerobic induction
BnaA01T0336100ZS	ARE	AAACCA	333	6	-	Zea mays	cis-acting regulatory element essential for the anaerobic induction
BnaA01T0336100ZS	Unnamed__4	CTCC	409	4	-	Petroselinum hortense
BnaA01T0336100ZS	Unnamed__4	CTCC	632	4	-	Petroselinum hortense
BnaA01T0336100ZS	Unnamed__4	CTCC	1010	4	-	Petroselinum hortense
BnaA01T0336100ZS	Unnamed__4	CTCC	1147	4	-	Petroselinum hortense
BnaA01T0336100ZS	Unnamed__4	CTCC	1170	4	-	Petroselinum hortense
BnaA01T0336100ZS	Unnamed__4	CTCC	1318	4	-	Petroselinum hortense
BnaA01T0336100ZS	Unnamed__4	CTCC	1994	4	-	Petroselinum hortense
BnaA01T0336100ZS	CAAT-box	CAAT	141	4	-	Nicotiana glutinosa
BnaA01T0336100ZS	CAAT-box	CAAT	376	4	-	Nicotiana glutinosa
BnaA01T0336100ZS	CAAT-box	CAAT	464	4	-	Nicotiana glutinosa
BnaA01T0336100ZS	CAAT-box	CAAT	480	4	-	Nicotiana glutinosa
BnaA01T0336100ZS	CAAT-box	CAAT	530	4	-	Nicotiana glutinosa
BnaA01T0336100ZS	CAAT-box	CAAAT	700	5	-	Pisum sativum	common cis-acting element in promoter and enhancer regions
BnaA01T0336100ZS	CAAT-box	CAAAT	987	5	-	Pisum sativum	common cis-acting element in promoter and enhancer regions
BnaA01T0336100ZS	CAAT-box	CAAT	1076	4	-	Nicotiana glutinosa
BnaA01T0336100ZS	CAAT-box	CAAT	1157	4	-	Nicotiana glutinosa
BnaA01T0336100ZS	CAAT-box	CAAT	1208	4	-	Nicotiana glutinosa
BnaA01T0336100ZS	CAAT-box	CAAT	1245	4	-	Nicotiana glutinosa
BnaA01T0336100ZS	CAAT-box	CAAT	1368	4	-	Nicotiana glutinosa
BnaA01T0336100ZS	CAAT-box	CAAAT	1395	5	-	Pisum sativum	common cis-acting element in promoter and enhancer regions
BnaA01T0336100ZS	CAAT-box	CAAAT	1520	5	-	Pisum sativum	common cis-acting element in promoter and enhancer regions
BnaA01T0336100ZS	CAAT-box	CAAT	1533	4	-	Nicotiana glutinosa
BnaA01T0336100ZS	CAAT-box	CAAAT	1603	5	-	Pisum sativum	common cis-acting element in promoter and enhancer regions
BnaA01T0336100ZS	CAAT-box	CAAT	1774	4	-	Nicotiana glutinosa
BnaA01T0336100ZS	CAAT-box	CAAT	1833	4	-	Nicotiana glutinosa
BnaA01T0336100ZS	as-1	TGACG	1934	5	-	Arabidopsis thaliana
BnaA01T0336100ZS	Myb	CAACTG	873	6	-	Arabidopsis thaliana
BnaA02T0092900ZS	MYB	TAACCA	618	6	-	Arabidopsis thaliana
BnaA02T0092900ZS	G-box	TACGTG	1235	6	-	Arabidopsis thaliana	cis-acting regulatory element involved in light responsiveness
BnaA02T0092900ZS	G-box	TACGTG	1783	6	-	Arabidopsis thaliana	cis-acting regulatory element involved in light responsiveness
BnaA02T0092900ZS	CGTCA-motif	CGTCA	825	5	-	Hordeum vulgare	cis-acting regulatory element involved in the MeJA-responsiveness
BnaA02T0092900ZS	AT~TATA-box	TATATA	1262	6	-	Arabidopsis thaliana
BnaA02T0092900ZS	ACE	GACACGTATG	1247	9	-	Petroselinum crispum	cis-acting element involved in light responsiveness
BnaA02T0092900ZS	TATA-box	TACAAAA	35	7	-	Oryza sativa	core promoter element around -30 of transcription start
BnaA02T0092900ZS	TATA-box	TATAAAT	52	7	-	Brassica juncea	core promoter element around -30 of transcription start
BnaA02T0092900ZS	TATA-box	TATAAA	53	6	-	Helianthus annuus	core promoter element around -30 of transcription start
BnaA02T0092900ZS	TATA-box	TATAA	54	5	-	Arabidopsis thaliana	core promoter element around -30 of transcription start
BnaA02T0092900ZS	TATA-box	TATAA	597	5	-	Arabidopsis thaliana	core promoter element around -30 of transcription start
BnaA02T0092900ZS	TATA-box	TATAA	799	5	-	Arabidopsis thaliana	core promoter element around -30 of transcription start
BnaA02T0092900ZS	TATA-box	TATAAA	842	6	-	Helianthus annuus	core promoter element around -30 of transcription start
BnaA02T0092900ZS	TATA-box	TATAA	843	5	-	Arabidopsis thaliana	core promoter element around -30 of transcription start
BnaA02T0092900ZS	TATA-box	TATA	1257	4	-	Arabidopsis thaliana	core promoter element around -30 of transcription start
BnaA02T0092900ZS	TATA-box	TATATA	1262	6	-	Arabidopsis thaliana	core promoter element around -30 of transcription start
BnaA02T0092900ZS	TATA-box	TATA	1264	4	-	Arabidopsis thaliana	core promoter element around -30 of transcription start
BnaA02T0092900ZS	TATA-box	TATAA	1336	5	-	Arabidopsis thaliana	core promoter element around -30 of transcription start
BnaA02T0092900ZS	TATA-box	TATA	1337	4	-	Arabidopsis thaliana	core promoter element around -30 of transcription start
BnaA02T0092900ZS	TATA-box	TATA	1759	4	-	Arabidopsis thaliana	core promoter element around -30 of transcription start
BnaA02T0092900ZS	ABRE	ACGTG	1235	5	-	Arabidopsis thaliana	cis-acting element involved in the abscisic acid responsiveness
BnaA02T0092900ZS	ABRE	TACGGTC	1754	7	-	Arabidopsis thaliana	cis-acting element involved in the abscisic acid responsiveness
BnaA02T0092900ZS	ABRE	ACGTG	1783	5	-	Arabidopsis thaliana	cis-acting element involved in the abscisic acid responsiveness
BnaA02T0092900ZS		motif_sequence	747	4	-	organism	short_function
BnaA02T0092900ZS		motif_sequence	772	4	-	organism	short_function
BnaA02T0092900ZS		motif_sequence	990	4	-	organism	short_function
BnaA02T0092900ZS		motif_sequence	1200	4	-	organism	short_function
BnaA02T0092900ZS		motif_sequence	1368	4	-	organism	short_function
BnaA02T0092900ZS		motif_sequence	1468	4	-	organism	short_function
BnaA02T0092900ZS		motif_sequence	1673	4	-	organism	short_function
BnaA02T0092900ZS		motif_sequence	1710	4	-	organism	short_function
BnaA02T0092900ZS		motif_sequence	1722	4	-	organism	short_function
BnaA02T0092900ZS		motif_sequence	1786	4	-	organism	short_function
BnaA02T0092900ZS		motif_sequence	1797	4	-	organism	short_function
BnaA02T0092900ZS		motif_sequence	1937	4	-	organism	short_function
BnaA02T0092900ZS		motif_sequence	1986	4	-	organism	short_function
BnaA02T0092900ZS	MYB-like sequence	TAACCA	618	6	-	Arabidopsis thaliana
BnaA02T0092900ZS	ARE	AAACCA	435	6	-	Zea mays	cis-acting regulatory element essential for the anaerobic induction
BnaA02T0092900ZS	MYB recognition site	CCGTTG	866	6	-	Arabidopsis thaliana
BnaA02T0092900ZS	MYB recognition site	CCGTTG	1567	6	-	Arabidopsis thaliana
BnaA02T0092900ZS	G-Box	CACGTT	390	6	-	Pisum sativum	cis-acting regulatory element involved in light responsiveness
BnaA02T0092900ZS	G-Box	CACGTT	1038	6	-	Pisum sativum	cis-acting regulatory element involved in light responsiveness
BnaA02T0092900ZS	G-Box	CACGTT	1072	6	-	Pisum sativum	cis-acting regulatory element involved in light responsiveness
BnaA02T0092900ZS	as-1	TGACG	699	5	-	Arabidopsis thaliana
BnaA02T0092900ZS	MYC	CATTTG	1112	6	-	Arabidopsis thaliana
BnaA02T0092900ZS	AAGAA-motif	gGTAAAGAAA	533	9	-	Avena sativa
BnaA02T0092900ZS	GT1-motif	GGTTAA	537	6	-	Arabidopsis thaliana	light responsive element
BnaA02T0092900ZS	GT1-motif	GTGTGTGAA	1221	9	-	Solanum tuberosum	light responsive element
BnaA02T0092900ZS	GT1-motif	GGTTAA	1770	6	-	Arabidopsis thaliana	light responsive element
BnaA02T0092900ZS	Box 4	ATTAAT	1997	6	-	Petroselinum crispum	part of a conserved DNA module involved in light responsiveness
BnaA02T0092900ZS	Unnamed__1	CGTGG	1629	5	-	Zea mays
BnaA02T0092900ZS	Unnamed__1	CGTGG	1982	5	-	Zea mays
BnaA02T0092900ZS	TGACG-motif	TGACG	699	5	-	Hordeum vulgare	cis-acting regulatory element involved in the MeJA-responsiveness
BnaA02T0092900ZS	ABRE3a	TACGTG	1235	6	-	Zea mays
BnaA02T0092900ZS	ABRE3a	TACGTG	1783	6	-	Zea mays
BnaA02T0092900ZS	TCA	TCATCTTCAT	770	9	-	Pisum sativum
BnaA02T0092900ZS	MRE	AACCTAA	201	7	-	Petroselinum crispum	MYB binding site involved in light responsiveness
BnaA02T0092900ZS	Unnamed__4	CTCC	14	4	-	Petroselinum hortense
BnaA02T0092900ZS	Unnamed__4	CTCC	395	4	-	Petroselinum hortense
BnaA02T0092900ZS	Unnamed__4	CTCC	589	4	-	Petroselinum hortense
BnaA02T0092900ZS	Unnamed__4	CTCC	1468	4	-	Petroselinum hortense
BnaA02T0092900ZS	Unnamed__4	CTCC	1509	4	-	Petroselinum hortense
BnaA02T0092900ZS	Unnamed__4	CTCC	1678	4	-	Petroselinum hortense
BnaA02T0092900ZS	Unnamed__4	CTCC	1722	4	-	Petroselinum hortense
BnaA02T0092900ZS	Unnamed__4	CTCC	1934	4	-	Petroselinum hortense
BnaA02T0092900ZS	CAAT-box	CAAT	117	4	-	Nicotiana glutinosa
BnaA02T0092900ZS	CAAT-box	CAAAT	190	5	-	Pisum sativum	common cis-acting element in promoter and enhancer regions
BnaA02T0092900ZS	CAAT-box	CCAAT	227	5	-	Arabidopsis thaliana	common cis-acting element in promoter and enhancer regions
BnaA02T0092900ZS	CAAT-box	CAAT	402	4	-	Nicotiana glutinosa
BnaA02T0092900ZS	CAAT-box	CAAT	648	4	-	Nicotiana glutinosa
BnaA02T0092900ZS	CAAT-box	CAAT	731	4	-	Nicotiana glutinosa
BnaA02T0092900ZS	CAAT-box	CAAT	804	4	-	Nicotiana glutinosa
BnaA02T0092900ZS	CAAT-box	CAAT	917	4	-	Nicotiana glutinosa
BnaA02T0092900ZS	CAAT-box	CCAAT	938	5	-	Arabidopsis thaliana	common cis-acting element in promoter and enhancer regions
BnaA02T0092900ZS	CAAT-box	CAAT	1033	4	-	Nicotiana glutinosa
BnaA02T0092900ZS	CAAT-box	CAAAT	1100	5	-	Pisum sativum	common cis-acting element in promoter and enhancer regions
BnaA02T0092900ZS	CAAT-box	CAAT	1217	4	-	Nicotiana glutinosa
BnaA02T0092900ZS	CAAT-box	CAAT	1726	4	-	Nicotiana glutinosa
BnaA02T0092900ZS	ABRE4	CACGTA	1249	6	-	Zea mays
BnaA02T0092900ZS	TGA-element	AACGAC	1702	6	-	Brassica oleracea	auxin-responsive element
BnaA03T0156300ZS	TCT-motif	TCTTAC	1290	6	-	Arabidopsis thaliana	part of a light responsive element
BnaA03T0156300ZS	MYB	CAACCA	298	6	-	Arabidopsis thaliana
BnaA03T0156300ZS	MYB	CAACCA	1181	6	-	Arabidopsis thaliana
BnaA03T0156300ZS	GT1-motif	GGTTAAT	1509	7	-	Avena sativa	light responsive element
BnaA03T0156300ZS	GT1-motif	GGTTAA	1510	6	-	Arabidopsis thaliana	light responsive element
BnaA03T0156300ZS	GT1-motif	GGTTAA	1623	6	-	Arabidopsis thaliana	light responsive element
BnaA03T0156300ZS	dOCT	CTCGGATC	799	8	-	Zea mays
BnaA03T0156300ZS	TCA-element	CCATCTTTTT	596	9	-	Nicotiana tabacum	cis-acting element involved in salicylic acid responsiveness
BnaA03T0156300ZS	G-box	CACGTG	1769	6	-	Arabidopsis thaliana	cis-acting regulatory element involved in light responsiveness
BnaA03T0156300ZS	CGTCA-motif	CGTCA	1849	5	-	Hordeum vulgare	cis-acting regulatory element involved in the MeJA-responsiveness
BnaA03T0156300ZS	AT~TATA-box	TATATA	1527	6	-	Arabidopsis thaliana
BnaA03T0156300ZS	TGACG-motif	TGACG	128	5	-	Hordeum vulgare	cis-acting regulatory element involved in the MeJA-responsiveness
BnaA03T0156300ZS	chs-CMA2a	TCACTTGA	1957	8	-	Petroselinum crispum	part of a light responsive element
BnaA03T0156300ZS		motif_sequence	188	4	-	organism	short_function
BnaA03T0156300ZS		motif_sequence	969	4	-	organism	short_function
BnaA03T0156300ZS		motif_sequence	1451	4	-	organism	short_function
BnaA03T0156300ZS		motif_sequence	1603	4	-	organism	short_function
BnaA03T0156300ZS	ABRE	CACGTG	1769	6	-	Arabidopsis thaliana	cis-acting element involved in the abscisic acid responsiveness
BnaA03T0156300ZS	ABRE	GACACGTGGC	1777	9	-	Triticum aestivum	cis-acting element involved in the abscisic acid responsiveness
BnaA03T0156300ZS	TATA-box	TATTTAAA	229	8	-	Arabidopsis thaliana	core promoter element around -30 of transcription start
BnaA03T0156300ZS	TATA-box	TATTTAAA	267	8	-	Arabidopsis thaliana	core promoter element around -30 of transcription start
BnaA03T0156300ZS	TATA-box	TATAAAA	367	7	-	Pisum sativum	core promoter element around -30 of transcription start
BnaA03T0156300ZS	TATA-box	TATAAA	368	6	-	Helianthus annuus	core promoter element around -30 of transcription start
BnaA03T0156300ZS	TATA-box	TATAA	369	5	-	Arabidopsis thaliana	core promoter element around -30 of transcription start
BnaA03T0156300ZS	TATA-box	TATAAA	771	6	-	Helianthus annuus	core promoter element around -30 of transcription start
BnaA03T0156300ZS	TATA-box	TATAA	772	5	-	Arabidopsis thaliana	core promoter element around -30 of transcription start
BnaA03T0156300ZS	TATA-box	TATAA	905	5	-	Arabidopsis thaliana	core promoter element around -30 of transcription start
BnaA03T0156300ZS	TATA-box	TACAAAA	1160	7	-	Oryza sativa	core promoter element around -30 of transcription start
BnaA03T0156300ZS	TATA-box	TATAAAT	1198	7	-	Brassica juncea	core promoter element around -30 of transcription start
BnaA03T0156300ZS	TATA-box	TATAAA	1199	6	-	Helianthus annuus	core promoter element around -30 of transcription start
BnaA03T0156300ZS	TATA-box	TATAA	1200	5	-	Arabidopsis thaliana	core promoter element around -30 of transcription start
BnaA03T0156300ZS	TATA-box	TACAAAA	1337	7	-	Oryza sativa	core promoter element around -30 of transcription start
BnaA03T0156300ZS	TATA-box	ATATAT	1526	6	-	Brassica napus	core promoter element around -30 of transcription start
BnaA03T0156300ZS	TATA-box	TATATA	1527	6	-	Arabidopsis thaliana	core promoter element around -30 of transcription start
BnaA03T0156300ZS	TATA-box	TATA	1529	4	-	Arabidopsis thaliana	core promoter element around -30 of transcription start
BnaA03T0156300ZS	TATA-box	TATA	1685	4	-	Arabidopsis thaliana	core promoter element around -30 of transcription start
BnaA03T0156300ZS	TATA-box	TATAAA	1704	6	-	Helianthus annuus	core promoter element around -30 of transcription start
BnaA03T0156300ZS	TATA-box	TATAA	1705	5	-	Arabidopsis thaliana	core promoter element around -30 of transcription start
BnaA03T0156300ZS	TATA-box	TATA	1706	4	-	Arabidopsis thaliana	core promoter element around -30 of transcription start
BnaA03T0156300ZS	TATA-box	TATAA	1725	5	-	Arabidopsis thaliana	core promoter element around -30 of transcription start
BnaA03T0156300ZS	TATA-box	TATA	1726	4	-	Arabidopsis thaliana	core promoter element around -30 of transcription start
BnaA03T0156300ZS	TATA-box	TATAAA	1891	6	-	Helianthus annuus	core promoter element around -30 of transcription start
BnaA03T0156300ZS	TATA-box	TATAA	1892	5	-	Arabidopsis thaliana	core promoter element around -30 of transcription start
BnaC01T0415500ZS	O2-site	GATGACATGG	492	9	-	Zea mays	cis-acting regulatory element involved in zein metabolism regulation
BnaC01T0415500ZS	O2-site	GATGATGTGG	1007	9	-	Zea mays	cis-acting regulatory element involved in zein metabolism regulation
BnaC01T0415500ZS	O2-site	GATGACATGG	1388	9	-	Zea mays	cis-acting regulatory element involved in zein metabolism regulation
BnaC01T0415500ZS	MYC	CAATTG	1418	6	-	Arabidopsis thaliana
BnaC01T0415500ZS	AAGAA-motif	GAAAGAA	486	7	-	Avena sativa
BnaC01T0415500ZS	MYB	TAACCA	296	6	-	Arabidopsis thaliana
BnaC01T0415500ZS	CGTCA-motif	CGTCA	432	5	-	Hordeum vulgare	cis-acting regulatory element involved in the MeJA-responsiveness
BnaC01T0415500ZS	AT~TATA-box	TATATAAA	1514	8	-	Arabidopsis thaliana
BnaC01T0415500ZS	AT~TATA-box	TATATA	1516	6	-	Arabidopsis thaliana
BnaC01T0415500ZS	AT~TATA-box	TATATAAA	1927	8	-	Arabidopsis thaliana
BnaC01T0415500ZS	AT~TATA-box	TATATA	1929	6	-	Arabidopsis thaliana
BnaC01T0415500ZS	Box 4	ATTAAT	1530	6	-	Petroselinum crispum	part of a conserved DNA module involved in light responsiveness
BnaC01T0415500ZS	Box 4	ATTAAT	1797	6	-	Petroselinum crispum	part of a conserved DNA module involved in light responsiveness
BnaC01T0415500ZS	TCA-element	CCATCTTTTT	1207	9	-	Nicotiana tabacum	cis-acting element involved in salicylic acid responsiveness
BnaC01T0415500ZS	TGACG-motif	TGACG	184	5	-	Hordeum vulgare	cis-acting regulatory element involved in the MeJA-responsiveness
BnaC01T0415500ZS	TGACG-motif	TGACG	1922	5	-	Hordeum vulgare	cis-acting regulatory element involved in the MeJA-responsiveness
BnaC01T0415500ZS	TATA-box	TATAA	35	5	-	Arabidopsis thaliana	core promoter element around -30 of transcription start
BnaC01T0415500ZS	TATA-box	TATAAAA	168	7	-	Pisum sativum	core promoter element around -30 of transcription start
BnaC01T0415500ZS	TATA-box	TATAAA	169	6	-	Helianthus annuus	core promoter element around -30 of transcription start
BnaC01T0415500ZS	TATA-box	TATAA	170	5	-	Arabidopsis thaliana	core promoter element around -30 of transcription start
BnaC01T0415500ZS	TATA-box	TATAA	538	5	-	Arabidopsis thaliana	core promoter element around -30 of transcription start
BnaC01T0415500ZS	TATA-box	TATACA	814	6	-	Helianthus annuus	core promoter element around -30 of transcription start
BnaC01T0415500ZS	TATA-box	TATACA	870	6	-	Helianthus annuus	core promoter element around -30 of transcription start
BnaC01T0415500ZS	TATA-box	ATATAT	1319	6	-	Brassica napus	core promoter element around -30 of transcription start
BnaC01T0415500ZS	TATA-box	TATA	1320	4	-	Arabidopsis thaliana	core promoter element around -30 of transcription start
BnaC01T0415500ZS	TATA-box	TACAAAA	1437	7	-	Oryza sativa	core promoter element around -30 of transcription start
BnaC01T0415500ZS	TATA-box	TATA	1461	4	-	Arabidopsis thaliana	core promoter element around -30 of transcription start
BnaC01T0415500ZS	TATA-box	TATAAA	1514	6	-	Helianthus annuus	core promoter element around -30 of transcription start
BnaC01T0415500ZS	TATA-box	TATATAA	1515	7	-	Arabidopsis thaliana	core promoter element around -30 of transcription start
BnaC01T0415500ZS	TATA-box	TATATA	1516	6	-	Arabidopsis thaliana	core promoter element around -30 of transcription start
BnaC01T0415500ZS	TATA-box	TATA	1518	4	-	Arabidopsis thaliana	core promoter element around -30 of transcription start
BnaC01T0415500ZS	TATA-box	TATAAATA	1616	8	-	Daucus carota	core promoter element around -30 of transcription start
BnaC01T0415500ZS	TATA-box	TATAAAT	1617	7	-	Brassica juncea	core promoter element around -30 of transcription start
BnaC01T0415500ZS	TATA-box	TATAAA	1618	6	-	Helianthus annuus	core promoter element around -30 of transcription start
BnaC01T0415500ZS	TATA-box	TATAA	1619	5	-	Arabidopsis thaliana	core promoter element around -30 of transcription start
BnaC01T0415500ZS	TATA-box	TATA	1620	4	-	Arabidopsis thaliana	core promoter element around -30 of transcription start
BnaC01T0415500ZS	TATA-box	TATA	1756	4	-	Arabidopsis thaliana	core promoter element around -30 of transcription start
BnaC01T0415500ZS	TATA-box	TATAAAA	1843	7	-	Pisum sativum	core promoter element around -30 of transcription start
BnaC01T0415500ZS	TATA-box	TATAAA	1844	6	-	Helianthus annuus	core promoter element around -30 of transcription start
BnaC01T0415500ZS	TATA-box	TATAA	1845	5	-	Arabidopsis thaliana	core promoter element around -30 of transcription start
BnaC01T0415500ZS	TATA-box	TATA	1846	4	-	Arabidopsis thaliana	core promoter element around -30 of transcription start
BnaC01T0415500ZS	TATA-box	taTATAAAtc	1925	9	-	Arabidopsis thaliana	core promoter element around -30 of transcription start
BnaC01T0415500ZS	TATA-box	TATAAAT	1926	7	-	Brassica juncea	core promoter element around -30 of transcription start
BnaC01T0415500ZS	TATA-box	TATAAA	1927	6	-	Helianthus annuus	core promoter element around -30 of transcription start
BnaC01T0415500ZS	TATA-box	TATATAA	1928	7	-	Arabidopsis thaliana	core promoter element around -30 of transcription start
BnaC01T0415500ZS	TATA-box	TATATA	1929	6	-	Arabidopsis thaliana	core promoter element around -30 of transcription start
BnaC01T0415500ZS	TATA-box	TATA	1931	4	-	Arabidopsis thaliana	core promoter element around -30 of transcription start
BnaC01T0415500ZS	Unnamed__6	taTAAATATct	1613	10	-	Zea mays
BnaC01T0415500ZS	MYB-like sequence	TAACCA	296	6	-	Arabidopsis thaliana
BnaC01T0415500ZS		motif_sequence	177	4	-	organism	short_function
BnaC01T0415500ZS		motif_sequence	189	4	-	organism	short_function
BnaC01T0415500ZS		motif_sequence	256	4	-	organism	short_function
BnaC01T0415500ZS		motif_sequence	355	4	-	organism	short_function
BnaC01T0415500ZS		motif_sequence	572	4	-	organism	short_function
BnaC01T0415500ZS		motif_sequence	1077	4	-	organism	short_function
BnaC01T0415500ZS		motif_sequence	1361	4	-	organism	short_function
BnaC01T0415500ZS		motif_sequence	1905	4	-	organism	short_function
BnaC01T0415500ZS	TCA	TCATCTTCAT	254	9	-	Pisum sativum
BnaC01T0415500ZS	ABRE	ACGTG	1879	5	-	Arabidopsis thaliana	cis-acting element involved in the abscisic acid responsiveness
BnaC02T0112300ZS	TATA-box	ccTATAAAaa	1162	9	-	Arabidopsis thaliana	core promoter element around -30 of transcription start
BnaC02T0112300ZS	TATA-box	TATAAAT	1163	7	-	Brassica juncea	core promoter element around -30 of transcription start
BnaC02T0112300ZS	TATA-box	TATAAA	1164	6	-	Helianthus annuus	core promoter element around -30 of transcription start
BnaC02T0112300ZS	TATA-box	TATAA	1165	5	-	Arabidopsis thaliana	core promoter element around -30 of transcription start
BnaC02T0112300ZS	TATA-box	TATAA	1547	5	-	Arabidopsis thaliana	core promoter element around -30 of transcription start
BnaC02T0112300ZS	TATA-box	TATAAA	1590	6	-	Helianthus annuus	core promoter element around -30 of transcription start
BnaC02T0112300ZS	TATA-box	TATAA	1591	5	-	Arabidopsis thaliana	core promoter element around -30 of transcription start
BnaC02T0112300ZS	ABRE	ACGTG	1291	5	-	Arabidopsis thaliana	cis-acting element involved in the abscisic acid responsiveness
BnaC02T0112300ZS	ABRE	ACGTG	1369	5	-	Arabidopsis thaliana	cis-acting element involved in the abscisic acid responsiveness
BnaC02T0112300ZS	ABRE	ACGTG	1447	5	-	Arabidopsis thaliana	cis-acting element involved in the abscisic acid responsiveness
BnaC02T0112300ZS	ABRE	CGTACGTGCA	1921	9	-	Hordeum vulgare	cis-acting element involved in the abscisic acid responsiveness
BnaC02T0112300ZS	ABRE	ACGTG	1923	5	-	Arabidopsis thaliana	cis-acting element involved in the abscisic acid responsiveness
BnaC02T0112300ZS		motif_sequence	522	4	-	organism	short_function
BnaC02T0112300ZS		motif_sequence	944	4	-	organism	short_function
BnaC02T0112300ZS		motif_sequence	1986	4	-	organism	short_function
BnaC02T0112300ZS	ERE	ATTTTAAA	1138	8	-	Nicotiana glutinos
BnaC02T0112300ZS	ACE	GACACGTATG	1935	10	-	Petroselinum crispum	cis-acting element involved in light responsiveness
BnaC02T0112300ZS	CGTCA-motif	CGTCA	1573	5	-	Hordeum vulgare	cis-acting regulatory element involved in the MeJA-responsiveness
BnaC02T0112300ZS	G-box	TACGTG	1291	6	-	Arabidopsis thaliana	cis-acting regulatory element involved in light responsiveness
BnaC02T0112300ZS	G-box	TACGTG	1447	6	-	Arabidopsis thaliana	cis-acting regulatory element involved in light responsiveness
BnaC02T0112300ZS	G-box	TACGTG	1923	6	-	Arabidopsis thaliana	cis-acting regulatory element involved in light responsiveness
BnaC02T0112300ZS	MYB	CAACCA	604	6	-	Arabidopsis thaliana
BnaC02T0112300ZS	TCT-motif	TCTTAC	2	6	-	Arabidopsis thaliana	part of a light responsive element
BnaC02T0112300ZS	MYC	CATTTG	757	6	-	Arabidopsis thaliana
BnaC02T0112300ZS	Myb	CAACTG	374	6	-	Arabidopsis thaliana
BnaC02T0112300ZS	as-1	TGACG	1030	5	-	Arabidopsis thaliana
BnaC02T0112300ZS	as-1	TGACG	1371	5	-	Arabidopsis thaliana
BnaC02T0112300ZS	G-Box	CACGTT	1241	6	-	Pisum sativum	cis-acting regulatory element involved in light responsiveness
BnaC02T0112300ZS	G-Box	CACGTT	1801	6	-	Pisum sativum	cis-acting regulatory element involved in light responsiveness
BnaC02T0112300ZS	GATA-motif	GATAGGG	708	7	-	Pisum sativum	part of a light responsive element
BnaC02T0112300ZS	MBS	CAACTG	374	6	-	Arabidopsis thaliana	MYB binding site involved in drought-inducibility
BnaC02T0112300ZS	ABRE3a	TACGTG	1291	6	-	Zea mays
BnaC02T0112300ZS	ABRE3a	TACGTG	1447	6	-	Zea mays
BnaC02T0112300ZS	ABRE3a	TACGTG	1923	6	-	Zea mays
BnaC02T0112300ZS	TGACG-motif	TGACG	1030	5	-	Hordeum vulgare	cis-acting regulatory element involved in the MeJA-responsiveness
BnaC02T0112300ZS	TGACG-motif	TGACG	1371	5	-	Hordeum vulgare	cis-acting regulatory element involved in the MeJA-responsiveness
BnaC02T0112300ZS	AE-box	AGAAACTT	1452	8	-	Arabidopsis thaliana	part of a module for light response
BnaC02T0112300ZS	AE-box	AGAAACAA	1553	8	-	Arabidopsis thaliana	part of a module for light response
BnaC02T0112300ZS	Box 4	ATTAAT	1997	6	-	Petroselinum crispum	part of a conserved DNA module involved in light responsiveness
BnaC02T0112300ZS	Unnamed__1	CGTGG	1446	5	-	Zea mays
BnaC02T0112300ZS	Unnamed__1	CGTGG	1982	5	-	Zea mays
BnaC02T0112300ZS	AAGAA-motif	GAAAGAA	1024	7	-	Avena sativa
BnaC02T0112300ZS	AAGAA-motif	GAAAGAA	1110	7	-	Avena sativa
BnaC02T0112300ZS	WUN-motif	AAATTACTA	857	9	-	Nicotiana glutinosa
BnaC02T0112300ZS	WUN-motif	AAATTACT	858	8	-	Nicotiana glutinosa
BnaC02T0112300ZS	WUN-motif	AAATTTCCT	1169	9	-	Brassica oleracea	wound-responsive element
BnaC02T0112300ZS	GT1-motif	GTGTGTGAA	1909	9	-	Solanum tuberosum	light responsive element
BnaC02T0112300ZS	O2-site	GATGACATGG	193	9	-	Zea mays	cis-acting regulatory element involved in zein metabolism regulation
BnaC02T0112300ZS	ABRE4	CACGTA	1937	6	-	Zea mays
BnaC02T0112300ZS	CAAT-box	CAAT	27	4	-	Nicotiana glutinosa
BnaC02T0112300ZS	CAAT-box	CAAT	94	4	-	Nicotiana glutinosa
BnaC02T0112300ZS	CAAT-box	CAAT	222	4	-	Nicotiana glutinosa
BnaC02T0112300ZS	CAAT-box	CCAAT	251	5	-	Arabidopsis thaliana	common cis-acting element in promoter and enhancer regions
BnaC02T0112300ZS	CAAT-box	CAAT	463	4	-	Nicotiana glutinosa
BnaC02T0112300ZS	CAAT-box	CAAT	526	4	-	Nicotiana glutinosa
BnaC02T0112300ZS	CAAT-box	CAAT	790	4	-	Nicotiana glutinosa
BnaC02T0112300ZS	CAAT-box	CAAAT	862	5	-	Pisum sativum	common cis-acting element in promoter and enhancer regions
BnaC02T0112300ZS	CAAT-box	CAAT	925	4	-	Nicotiana glutinosa
BnaC02T0112300ZS	CAAT-box	CAAT	1552	4	-	Nicotiana glutinosa
BnaC02T0112300ZS	CAAT-box	CAAT	1565	4	-	Nicotiana glutinosa
BnaC02T0112300ZS	CAAT-box	CAAT	1670	4	-	Nicotiana glutinosa
BnaC02T0112300ZS	CAAT-box	CCAAT	1691	5	-	Arabidopsis thaliana	common cis-acting element in promoter and enhancer regions
BnaC02T0112300ZS	CAAT-box	CAAT	1796	4	-	Nicotiana glutinosa
BnaC02T0112300ZS	CAAT-box	CAAAT	1834	5	-	Pisum sativum	common cis-acting element in promoter and enhancer regions
BnaC02T0112300ZS	CAAT-box	CAAT	1905	4	-	Nicotiana glutinosa

## Sheet: Supplementary Table S7
Plant tissue		BnaA01G0335700ZS	BnaA01G0336100ZS	BnaC01G0415000ZS	BnaC01G0415300ZS	BnaC01G0415500ZS	BnaA02G0092900ZS	BnaA10G0163300ZS	BnaC09G0446500ZS	BnaA01G0288700ZS	BnaC01G0354600ZS	BnaA05G0173100ZS	BnaA08G0024400ZS	BnaC03G0784700ZS	BnaC05G0290400ZS	BnaA03G0156300ZS	BnaC03G0182000ZS
leaf	1	0	9.815	0.597	1.919	8.568	0.018	11.658	48.906	49.369	55.903	0	1.564	18.828	0.088	7.664	10.044
	2	0	9.532	0.599	1.516	9.579	0	10.878	49.806	50.605	53.296	0	1.817	17.501	0.018	7.952	10.125
	3	0	10.496	0.607	1.666	9.962	0	6.209	38.477	49.588	52.613	0	2.511	18.771	0.102	6.487	9.731
	4	0	10.838	0.626	1.784	10.586	0	12.044	46.346	43.859	48.571	0	1.926	17.75	0.088	6.514	9.847
	5	0.04	12.051	0.45	1.811	11.525	0	15.016	45.216	43.884	42.827	0	2.351	17.38	0.033	6.075	7.979
	6	0	10.074	0.293	1.606	11.057	0	7.059	32.898	41.273	43.668	0	2.613	17.107	0.154	5.193	7.533
	7	0	11.107	0.771	1.922	14.17	0	16.866	37.83	37.932	39.948	0	2.466	15.44	0.126	3.644	5.034
	8	0	9.661	0.595	1.44	10.758	0	10.965	22.684	40.879	39.58	0	2.761	17.14	0.099	5.055	6.255
	9	0.073	10.511	0.515	1.149	11.942	0	14.287	30.891	36.846	36.767	0	3.386	16.573	0.149	2.24	4.307
	10	0	9.839	0.412	1.876	11.595	0	4.244	15.778	39.038	36.941	0	3.325	14.176	0.09	4.095	5.65
	11	0.177	11.017	0.324	0.984	12.637	0	12.361	25.689	38.036	35.653	0	3.488	14.411	0.092	2.927	4.828
	12	0	8.636	0.39	1.449	8.863	0	1.517	10.958	36.54	34.886	0	3.673	16.502	0.202	3.322	4
	13	0	7.94	0.235	1.492	11.258	0	0.87	6.266	34.688	29.57	0	3.838	13.995	0.108	2.775	3.696
	14	0	8.256	0.123	1.035	8.826	0.123	0.544	4.113	34.173	33.058	0	4.1	15.885	0.114	1.414	3.077
	15	0.041	7.721	0.329	1.033	9.55	0	1.151	6.231	36.195	32.182	0	4.288	16.099	0.139	2.407	3.612
	16	0	9.216	0.296	1.239	10.21	0	0.556	2.367	28.899	26.051	0.124	4.685	14.473	0.134	1.665	3.195
	17	0	8.106	0.085	1.138	11.422	0	0.46	0.992	39.291	32.684	0	4.944	11.647	0.081	0.955	1.767
	18	0.087	8.423	0.493	1.497	10.842	0	0.046	1.152	32.04	24.393	0	5.251	15.962	0.12	0.594	1.91
	19	0.058	6.891	0.324	1.119	13.164	0	0.181	3.855	29.343	24.002	0	4.615	13.172	0.035	0.827	2.416
	20	0	7.54	0.423	1.441	9.557	0	0.117	1.632	44.193	33.832	0	4.893	12.36	0.165	0.658	1.917
	21	0	7.612	0.465	1.547	10.887	0	0.099	3.001	52.669	38.031	0	3.507	11.384	0.171	0.627	1.659
	22	0.059	6.996	0.361	0.782	8.842	0.061	0.127	1.082	50.669	37.24	0	4.788	11.893	0.077	0.323	1.424
	23	0.047	7.023	0.321	0.928	6.297	0	0.17	0.649	41.526	30.801	0	2.745	8.847	0	0.065	0.328
seed	14DAF	0	38.698	1.758	8.646	51.352	0	0	4.539	69.567	80.83	4.376	0.397	3.736	1.824	5.583	4.471
	16DAF	0	29.88	1.747	5.777	41.669	0	0.438	4.217	57.316	74.612	1.752	1.597	6.14	1.431	4.745	3.905
	18DAF	0	27.15	1.149	3.643	31.523	0.284	0.607	3.139	69.9	89.64	1.349	2.026	5.356	1.202	3.643	2.29
	20DAF	0	32.387	1.145	3.203	36.262	0.245	1.009	0.857	73.448	85.899	1.135	1.005	5.218	1.868	5.182	3.984
	22DAF	0.046	31.711	1.487	5.266	38.837	0.417	0.997	1.802	69.026	86.299	1.958	1.458	5.352	1.833	4.34	4.087
	24DAF	0	30.424	0.383	5.56	37.573	0.426	3.171	1.668	57.074	69.678	2.075	1.463	5.117	2.742	4.635	3.822
	26DAF	0	31.391	1.168	5.886	31.172	0.237	11.214	3.329	60.037	74.042	7.037	3.105	5.522	4.091	6.313	6.516
	28DAF	0.055	36.501	2.083	7.439	35.13	0.174	22.1	6.676	54.67	69.044	8.176	3.417	7.11	4.313	6.985	6.656
	30DAF	0	32.039	1.898	6.506	33.914	0.207	20.804	9.647	55.678	70.619	8.765	4.769	7.363	5.654	8.321	9.091
	32DAF	0	24.922	0.252	4.036	24.195	0	12.034	2.544	47.951	61.475	8.254	6.09	7.531	4.007	7.086	6.735
	34DAF	0	19.796	0.812	3.395	23.312	0.17	11.415	3.974	46.658	62.146	6.513	5.194	7.41	5.446	7.361	7.483
	36DAF	0	19.351	1.359	2.77	22.729	0.086	6.872	4.256	31.654	46.589	5.961	3.229	5.195	5.262	4.834	3.008
	38DAF	0.083	17.73	0.524	3.378	21.366	0.057	7.801	3.32	35.067	46.358	3.219	3.464	4.687	5.79	5.061	4.835
	40DAF	0	17.039	0.676	2.391	17.113	0.025	7.105	2.128	28.682	45.259	3.605	2.332	4.321	2.287	3.826	2.98
	42DAF	0.052	18.525	0.233	1.788	15.284	0	1.894	1.386	23.391	43.968	3.469	3.293	5.132	1.668	3.038	2.873
	44DAF	0	11.877	0.455	1.837	14.727	0	3.279	1.727	23.756	38.9	2.774	2.498	3.507	2.43	2.761	2.158
	46DAF	0	15.587	0.5	1.613	18.919	0.097	2.304	2.284	25.203	41.975	2.304	1.972	3.006	2.947	2.754	1.614
	48DAF	0	10.646	0.264	2.103	16.191	0.112	1.521	0.923	20.805	37.776	0.348	0.965	1.669	1.138	1.394	1.016
	50DAF	0.071	9.523	0.331	0.953	17.597	0	2.141	2.279	26.75	39.886	0.131	1.451	2.345	1.184	0.883	0.69
	52DAF	0	10.223	0.154	0.79	18.511	0.05	0.934	1.506	23.744	44.352	0.172	1.913	2.039	0.681	0.519	0.304
	54DAF	0	5.201	0.126	0.113	13.311	0.022	0.113	0.374	22.571	50.594	0.031	2.006	1.312	0	0.089	0
	56DAF	0	12.505	0	0.315	26.549	0	0	0.114	35.959	84.62	0.04	3.277	4.548	0.023	0.095	0.03
	58DAF	0	10.728	0	0.412	28.596	0	0.716	0.084	45.419	120.49	0.134	4.352	4.771	0	0.141	0.05
	60DAF	0	10.795	0	0.07	19.133	0.039	0.125	0	41.277	133.964	0.037	4.063	4.674	0	0.076	0.077
	62DAF	0	10.325	0	0.067	25.069	0.121	0.126	0.084	36.768	157.68	0	3.611	2.639	0.035	0.033	0
	64DAF	0	14.309	0	0.13	27.929	0	0.287	0.041	34.332	165.03	0.032	1.814	3.397	0.176	0	0
silique	2DAF	0.343	56.01	1.582	4.212	38.618	0.129	230.033	285.974	50.873	51.577	0.071	5.946	1.858	0.119	5.316	4.383
	4DAF	0	54.759	5.256	11.693	47.566	0.548	189.373	157.913	70.347	75.256	0.066	2.957	2.821	0.133	7.432	5.789
	6DAF	0	50.177	5.979	13.995	52.943	0.305	185.549	227.126	81.052	85.423	0.408	5.12	5.46	0.231	9.55	6.964
	8DAF	0.236	50.028	7.388	18.902	45.001	0.156	193.718	311.565	76.315	82.601	1.021	4.342	7.718	0.553	12.704	12.815
	10DAF	0.103	41.394	7.222	15.283	41.674	0.108	133.438	229.262	67.834	76.372	1.463	3.642	9.939	0.677	9.906	12.258
	12DAF	0	39.403	3.6	12.844	42.876	0.117	68.492	175.091	55.081	64.818	2.08	2.319	7.968	0.795	9.188	9.744
	14DAF	0.172	32.775	5.626	10.375	43.224	0.128	137.973	347.827	55.342	64.546	0.07	2.532	7.981	0	9.053	9.634
	16DAF	0	18.817	3.449	5.838	30.57	0	65.518	299.687	42.257	45.452	0	3.948	9.588	0.038	7.506	8.438
	18DAF	0	22.227	1.397	3.713	24.551	0.196	27.656	182.183	42.312	51.25	0.038	2.481	3.966	0.06	2.579	2.909
	20DAF	0	28.961	2.618	5.531	39.409	0	39.89	256.235	44.737	58.609	0	2.228	3.404	0.018	3.896	4.911
	22DAF	0	22.745	2.717	6.184	34.557	0.031	35.529	213.166	58.559	68.645	0	2.691	5.66	0	6.603	9.912
	24DAF	0.085	21.96	1.839	5.994	26.975	0	51.709	153.024	63.458	65.625	0	3.917	8.064	0.196	6.478	10.53
	26DAF	0.184	18.496	2.048	6.002	28.747	0	103.72	268.535	52.161	57.224	0.035	2.353	5.217	0	4.538	5.742
	28DAF	0	23.579	2.121	6.771	37.201	0	102.776	213.807	66.159	73.612	0	4.7	11.854	0.071	6.813	10.423
	30DAF	0.086	19.126	2.471	8.783	31.983	0	114.513	87.237	71.402	81.797	0	10.587	16.967	0.184	7.779	11.628
	32DAF	0	16.441	2.088	2.781	23.415	0	18.626	23.702	61.114	58.942	0	2.892	8.846	0	1.568	3.147
	34DAF	0	17.536	1.272	4.861	32.469	0	58.753	25.881	72.968	82.409	0	5.9	9.636	0.064	4.527	6.337
	36DAF	0	9.332	1.605	4.489	25.076	0	3.814	3.528	45.891	41.627	0	11.826	16.102	0.018	2.162	4.996
	38DAF	0	14.212	1.644	7.2	29.704	0	25.861	8.773	71.592	65.72	0	10.568	12.467	0.07	3.106	5.757
	40DAF	0	6.768	0.724	5.617	22.09	0	0.3	0.862	43.575	36.171	0	9.397	8.486	0.063	2.604	4.365
	42DAF	0	7.639	0.863	4.294	24.559	0	1.013	2.815	54.969	39.593	0	7.262	10.298	0	1.262	1.165
	44DAF	0	6.904	1.467	4.242	16.801	0	2.854	5.189	50.712	35.462	0	5.962	8.294	0.036	2.357	4.205
	46DAF	0.11	7.333	0.907	2.824	16.159	0	0.17	0.443	60.58	31.998	0	3.465	6.657	0.038	0.891	1.929
	48DAF	0	2.867	0.91	2.383	13.731	0.025	0.043	0.067	45.639	26.157	0	5.877	7.289	0	0.366	1.457
	50DAF	0	7.643	1.077	3.588	17.154	0	0.196	0.684	62.276	30.049	0	6.838	8.736	0.04	0.446	0.504
	52DAF	0	5.417	1.35	4.403	16.997	0	0.1	0.563	43.293	29.358	0	5.594	5.921	0.021	0.518	0.694
	54DAF	0	3.541	2.207	5.582	16.941	0.029	0.294	0.319	62.664	29.635	0	7.063	9.046	0.076	0.357	0.492
	56DAF	0	3.42	0.41	5.386	14.535	0	0.183	0.142	87.103	27.032	0	0.937	1.807	0.022	0.207	0.182
	58DAF	0	4.532	1.634	4.44	15.994	0	0.045	0.045	33.539	17.785	0	1.563	1.079	0.019	0	0.017
	60DAF	0	3.92	0.174	1.358	6.931	0	0	0.069	13.118	11.946	0	0.275	0.255	0.045	0	0.027
	root	0	42.488	6.161	10.28	26.794	0	12.487	7.287	51.193	72.396	0	21.538	30.374	0	0.797	0
	lower_stem_peel	0.229	45.381	2.036	5.331	39.994	0.031	45.756	164.75	63.617	90.454	0.075	5.966	21.988	0.286	1.66	0.757
	middle_stem_peel	0	25.46	2.69	4.352	35.726	0.061	55.288	231.578	91.721	85.73	0.105	7.617	30.165	0.419	2.851	1.037
	upper_stem_peel	0	21.699	1.56	3.423	19.686	0	60.781	145.905	97.728	95.036	0.069	3.456	23.26	0.365	3.395	2.303

## Sheet: Supplementary Table S8
Plant tissue	Plant hormones	BnaA01G0335700ZS	BnaA01G0336100ZS	BnaC01G0415000ZS	BnaC01G0415300ZS	BnaC01G0415500ZS	BnaA02G0092900ZS	BnaA10G0163300ZS	BnaC09G0446500ZS	BnaA01G0288700ZS	BnaC01G0354600ZS	BnaA05G0173100ZS	BnaA08G0024400ZS	BnaC03G0784700ZS	BnaC05G0290400ZS	BnaA03G0156300ZS	BnaC03G0182000ZS
leaf	control_0h	0	24.44	3.71	6.06	28.46	0.04	69.22	131.77	57.34	55.05	0	6.01	10.71	0.02	8.04	9.33
	control_1h	0	18.26	1.87	5.7	24.63	0	21.96	97.75	71	75.33	0	3.96	10.77	0	9.38	11.24
	control_3h	0	10.59	2.78	4.22	22.3	0	23.54	111.39	76.66	73.11	0	5.72	16.01	0	10.67	12.64
	control_05h	0	15.89	2.14	6.22	23.42	0	26.2	109.36	62.44	64.34	0.03	4.04	12.19	0.09	6.37	8.05
	control_6h	0	9.52	1.63	3.81	17.02	0.22	15.94	60.27	59.72	40.22	0.13	9.35	38.49	0	6.17	7.7
	IAA_1h	0	14.74	1.85	4.46	23.56	0	16.48	109.98	68.86	78.65	0	2.59	9.64	0.02	9.99	14.43
	IAA_3h	0.08	13.14	2.43	5.12	25.32	0	19.03	103.94	74.63	70.29	0	5.85	19.13	0.03	9.5	12.27
	IAA_05h	0	22.74	3.92	5.8	27.27	0.2	39.51	114.35	72.06	72.72	0	2.5	3.76	0	12.98	12.91
	IAA_6h	0	10.62	2.72	4.55	20.71	0.17	9.53	80.23	52.3	47.45	0	6.95	24.93	0.02	10.27	11.84
	GA_1h	0	10.11	1.72	3.42	20.6	0.11	22.83	86.99	83.73	95.52	0	7.15	19.87	0	5.41	8.67
	GA_3h	0	11.34	3.09	5.77	20.99	0.02	17.91	95.91	88.39	82.77	0	10.3	25.6	0.07	10.27	10.36
	GA_05h	0	13.88	2.57	5.58	21.39	0.09	48.49	108.7	84.4	84.49	0.02	6.76	12.68	0	10.67	11.77
	GA_6h	0.05	14.41	2.69	5.58	23.36	0.03	43.76	153.92	60.18	51.02	0	12.65	36.53	0.01	5.67	6.05
	ABA_1h	0	11.82	1.46	4.51	18.36	0.08	22.27	82.05	82.08	85.26	0.02	7.91	23.67	0.08	6.02	7.52
	ABA_3h	0	7.96	3.3	5.35	14.46	0.06	8.75	67.93	65.13	62.82	0	6.67	16.01	0.02	10.93	10.88
	ABA_05h	0	17.17	3.23	5.81	21.03	0.19	25.6	83.04	73.93	69.09	0.02	7.71	15.87	0	7.55	8.42
	ABA_6h	0	13.74	4.7	7.7	21.9	0.14	9.27	30.31	55.93	58.09	0	6.35	19.07	0.02	7.1	7.6
	JA_1h	0.07	15.36	5.68	8.26	32.82	0.13	74.87	215.21	87.22	90.56	0	2.11	3.61	0	7.58	9.34
	JA_3h	0	17.45	17.14	19.82	57.47	0.07	61.89	325.83	177.82	166.95	0	5.16	11.53	0	7.79	8.39
	JA_05h	0	16.12	2.56	6.28	30.4	0.03	36.52	106.57	73.21	71.47	0.05	3.37	6.76	0.04	7.98	9.75
	JA_6h	0	13.35	17.68	20.52	62.45	0	16.71	379.51	156.43	174.49	0	3.03	9.28	0	7.1	5.79
root	control_0h_root	0	42.72	6.1	10.23	26.89	0	12.47	7.29	51.11	72.37	0	21.47	30.33	0	0.84	0
	control_05h_root	0	39.56	7.35	11.73	26.92	0	12.84	3.72	50.25	77.8	0.04	10.83	19.55	0.16	0.71	0.18
	control_1h_root	0	49.5	7.54	10.43	30.81	0	22.4	8.84	50.16	97.65	0	17.23	27.51	0.07	0.49	0.06
	control_3h_root	0.03	56.05	15.63	23.19	30.18	0	29.63	7.5	38.48	59.27	0.01	17.59	21.36	0.02	1.09	0.44
	control_6h_root	0	54.09	14.09	23.04	33.96	0	15.43	8.96	39.79	52.62	0	18.12	28.55	0.05	0.99	0.65
	IAA_05h_root	0	44.18	7.98	13.44	27.12	0	15.58	6.87	30.82	54.2	0	8.77	16.11	0	1.06	0.38
	IAA_1h_root	0	55.39	8.6	14.98	28.61	0	15.2	6.61	33.46	61.42	0	13.54	22.91	0	0.6	0.29
	IAA_3h_root	0.03	44.73	4.41	9.99	21.28	0	16.14	7.3	21.44	30.35	0.01	10.16	13.44	0.02	0.91	0.52
	IAA_6h_root	0.11	43.38	4.77	9.11	22.42	0	3.59	4.43	25.19	33.35	0	9.59	19.03	0	1.56	0.61
	GA_05h_root	0	55.62	7.49	18.03	29.43	0	19.12	8.93	39.12	70.75	0	8.82	12.59	0.04	1.06	0.47
	GA_1h_root	0	48.2	9.32	15.01	27.97	0	16.13	14.27	39.9	79.61	0	11.13	17.56	0	0.72	0.13
	GA_3h_root	0	58.33	14.85	21.77	37.75	0	33.21	13.96	45.34	69.19	0.04	17.84	17.74	0.04	1.29	0.56
	GA_6h_root	0	59.76	14.43	26.21	39.31	0	21.39	9.01	44.55	68.38	0	21.98	27.34	0	1.15	0.59
	ABA_05h_root	0	45.53	5.8	13.53	29.13	0	23	12.93	42.46	76.97	0	6.72	11.47	0	0.97	0.16
	ABA_1h_root	0	48.5	9.58	15.89	26.1	0	11.37	5.91	28.43	57.01	0	6.36	11.33	0	0.77	0.25
	ABA_3h_root	0	34.28	4.35	9.2	16.6	0	11.92	4.32	21.85	33.71	0	5.98	9.56	0.06	0.4	0.17
	ABA_6h_root	0	45.53	8.77	16.65	28.45	0	20.36	6.82	25.84	38.43	0	6.78	11.73	0	0.76	0.11
	JA_05h_root	0.06	55.93	11.3	16.45	36.96	0	18.03	11.95	59.87	107.28	0	9.19	13.47	0.05	0.79	0.33
	JA_1h_root	0	49.1	16.62	21.06	41.65	0	13.36	20.66	90.73	141.76	0.03	7.1	12.43	0	1.13	0.32
	JA_3h_root	0	33.94	30.95	29.5	33.02	0	16.37	13.67	165.84	149.13	0	11.29	16.06	0	1.3	0.47
	JA_6h_root	0.07	38.84	42.11	47.93	34.22	0	9.19	13.58	147.17	133.66	0	19.07	26.11	0	1.08	0.33

## Sheet: Supplementary Table S9
Plant tissue	Abiotic stresses treatment	BnaA01G0335700ZS	BnaC01G0415000ZS	BnaC01G0415300ZS	BnaA01G0336100ZS	BnaC01G0415500ZS	BnaA02G0092900ZS	BnaA10G0163300ZS	BnaC09G0446500ZS	BnaA01G0288700ZS	BnaC01G0354600ZS	BnaA05G0173100ZS	BnaC05G0290400ZS	BnaC03G0784700ZS	BnaA08G0024400ZS	BnaA03G0156300ZS	BnaC03G0182000ZS
leaf	control_0h	0.07	2.43	6.54	24.68	27.92	0	47.73	193.93	37.19	44.94	0	0.08	4.74	3.7	14.93	18.34
	control_1h	0.08	1.23	5.3	18.57	22.11	0	34.67	177.52	39.01	51.9	0	0.14	5.88	2.46	11.59	13.13
	control_3h	0	2.08	5.98	16.44	23.68	0	25.58	121.47	42.54	52.64	0	0.07	9.23	4.82	10.61	12.01
	control_05h	0	1.18	4.35	17.92	22.57	0.17	41.82	156.37	39.65	52.75	0	0.14	6.58	4.54	11.91	14.43
	control_6h	0.21	1.9	4.18	16.22	26.04	0.03	28.92	104.68	35.31	43.17	0	0.04	14.57	4.91	10.33	11.89
	control_12h	0.2	2.68	12.1	40.01	30.98	0	25.13	102.65	49.55	56.9	0	0.18	7.96	2.27	15.6	15.55
	control_24h	0.09	2.06	6.13	21.69	24.81	0.11	20.28	116.11	42.3	45.66	0.01	0.06	3.55	3.23	13.27	16.01
	control_025h	0	1.07	5.74	17.54	24.02	0.06	24.55	165.28	43.75	48.41	0	0.05	4.63	2.9	18.75	20.99
	salt_1h	0	1.23	3.62	11	16.07	0	8.88	76.51	43.08	52.53	0	0.02	8.29	3.35	14.18	15.89
	salt_3h	0	0.75	2.47	8.84	10.31	0.05	0.52	12.75	22.84	34.63	0	0.02	45.41	14.19	6.47	7.31
	salt_05h	0	1.14	3.63	11.71	14.21	0.1	22.12	128.99	47.59	53.41	0	0.04	6.84	3.06	15.08	15.09
	salt_6h	0	1.27	3.18	10.44	13.67	0.03	2.76	5.47	29.37	35.88	0	0.02	27.89	9.1	7.81	8.29
	salt_12h	0.21	1.98	6.01	21.54	21.44	0	6.3	2.08	41.72	58.86	0	0	19.32	9.43	6.43	7.85
	salt_24h	0.08	1.33	2.42	9.32	12.69	0	4.65	2.25	23.92	39.19	0	0.02	29.04	19.11	2.1	2.09
	salt_025h	0	1.01	3.37	14.26	18.41	0.08	37.77	139.45	58.36	62.52	0	0	5.42	3.51	18.51	22.23
	drought_1h	0	0.85	3.28	12.65	15.57	0.06	10.72	93.24	42.69	50.02	0	0.08	8.52	2.29	10.85	13.62
	drought_3h	0	2.57	6.6	10.35	21.11	0	137.88	583.08	54.97	78.46	0	0.02	6.96	1.37	11.06	12.1
	drought_05h	0	1.14	5.23	13.41	17.58	0	29.83	126.06	39.45	46.69	0.01	0.01	3.88	1.71	14.19	15.6
	drought_6h	0	3.77	9.44	20.5	26.25	0.07	50.56	230.83	49.34	66.07	0	0	11.23	3.28	13.62	13.3
	drought_12h	0.04	1.65	3.45	18.64	15.49	0	14.13	67.77	50.65	56.71	0	0	12.18	3.28	5.98	6.95
	drought_24h	0	3.74	5.7	14.5	22.66	0	26.22	70.49	41.49	50.13	0	0.02	6.81	2.68	8.14	9.12
	drought_025h	0	1.63	4.32	19.54	19.59	0.4	60.34	152.82	41.44	47.08	0	0.03	4.97	2.68	11.57	13.37
	freezing_1h	0	0.37	2.74	9.34	11.29	0.25	7.34	11.28	21.1	37.55	0	0	1.61	4.45	3.83	8.89
	freezing_3h	0	0.98	2.71	12.09	12.56	0.03	10.87	14.33	20.98	36.93	0	0	0.96	3.28	4.53	9.8
	freezing_05h	0	0.88	3.46	11.8	12.75	0.17	10.38	16.83	24.46	41.1	0	0.08	1.53	4.1	5.92	10.7
	freezing_6h	0.03	1.5	4.72	13.49	17.07	0.33	9.59	33.2	47.61	62.23	0.02	0	10.46	10.55	8.37	13.98
	freezing_12h	0	2.37	8.17	14.22	21.77	0.37	11.84	23.57	66.84	69.94	0	0	7.98	7.24	19.63	27.73
	freezing_24h	0	1.09	4.36	11.19	13.95	0.2	14.9	45.39	51.36	55.54	0	0.09	8.15	6.86	16.77	18.97
	freezing_025h	0	0.93	2.93	12.79	15.11	0.22	8.34	11.06	22.47	39.52	0	0	1.72	3.3	5.3	10.44
	cold_1h	0	0.6	3.93	10.08	13.17	0.13	8.38	99.6	49.02	54.71	0	0.04	5.27	4.16	10.35	11.62
	cold_3h	0.1	1.45	3.97	13.94	16.57	0	25.35	103.71	40.3	52.35	0	0.04	5.04	3.27	9.15	8.45
	cold_05h	0	0.85	3.35	11.8	14.97	0.35	14.78	77.82	50.79	54.26	0	0.02	5.57	3.83	11.24	11.47
	cold_6h	0.02	0.9	3.3	16.68	14.63	0	21.86	100.27	32.16	45.83	0	0.13	1.33	1.02	10.93	12.65
	cold_12h	0.04	0.52	1.89	13.79	10.07	0	19.23	84.75	34.05	68.7	0	0	1.55	0.89	5.9	9.53
	cold_24h	0	0.52	2.14	16.87	11.72	0	14.08	20.74	26.59	54.32	0	0	1.27	1.73	5.92	7.19
	cold_025h	0	2.51	5.15	14.57	21.67	0.2	47.05	105.89	50.83	59.27	0.06	0.05	9.25	7.25	8.5	10.25
	heat_1h	0	1.28	3.8	8.04	17.39	0.03	21.55	114.97	83.62	91.63	0.03	0.03	11.91	10.58	10.05	9.98
	heat_3h	0.03	1.76	4.69	9.42	20.42	0.1	15.67	65.2	76.65	68.48	0	0.06	13.14	7.03	13.11	10.78
	heat_05h	0	0.99	2.99	11.17	17.41	0.22	14.75	111.91	64	68.42	0	0.02	8.59	10.71	9.07	9.22
	heat_6h	0	0.94	2.73	15.93	12.48	0.04	6.66	74	59.81	56.87	0	0.08	15.72	3.33	8.41	10.27
	heat_12h	0	4.88	12.86	30.52	33.4	0	94.82	113.39	75.57	93.81	0	0.08	3.17	1.31	18.87	22.02
	heat_24h	0.06	1.43	3.32	14.45	17.1	0	61.24	203.42	41.83	47.71	0	0.12	7.05	3.16	10.95	11.69
	heat_025h	0	0.37	2.78	12.99	16.99	0	11.05	115.62	70.19	76.26	0	0	8.65	7.19	9.99	11.01
	osmotic_1h	0.04	0.98	3.28	10.93	13.7	0.04	11.93	58.37	53.89	59.52	0	0	10.11	2.91	10.12	9.65
	osmotic_3h	0	2.05	4.48	10.41	16.33	0	7.82	26.43	38.94	48.24	0	0.08	22.39	6.93	8.19	7.31
	osmotic_05h	0	1.31	3.84	13.7	16.48	0	26.45	113.89	55.16	59.73	0	0	4.18	1.99	10.12	12.05
	osmotic_6h	0	1.32	3.32	10.47	16.38	0	2.24	8.09	32.7	34.89	0	0.04	20.92	8.19	3.98	3.59
	osmotic_12h	0	1.51	3.6	13.21	12.1	0	2.74	0.84	29.93	42	0	0	13.35	8.1	2.84	3.84
	osmotic_24h	0	0.88	1.79	10.48	12.08	0	0.46	0.77	24.9	40.93	0	0.08	12.4	10.01	0.88	1.86
	osmotic_025h	0	1.31	5.3	13.09	17.19	0.06	24.31	110.31	56.03	60.17	0	0.12	3.56	3.02	13.49	15.62
	control_0h	0.06	7.95	16.99	80.81	48.4	0	24.59	9.05	28.81	54.96	0	0.08	24.74	12.41	1.37	0.46
	control_025h	0	7.99	16.69	88.66	52.48	0	35.94	10.31	29.23	56.44	0	0	27.27	13.34	1.19	0.24
	control_05h	0	10.08	20.92	88	49.52	0	32.58	10.87	31.54	58.58	0	0.04	20.14	12.43	1.24	0.52
	control_1h	0	11.63	23.23	101.55	53.96	0	43.93	14.06	34.19	61.83	0	0	19.64	13.61	1.12	0.28
	control_3h	0.09	10.5	18.31	100.54	47.57	0	43.85	10.98	34.04	60.14	0	0.02	22.86	13.16	1.2	0.09
	control_6h	0.28	10.07	21.4	83.32	41.53	0	36.85	6.53	34.57	52.83	0	0	21.75	14.37	1.81	0.32
	control_12h	0	7.86	16	85.96	45.05	0	54.78	14.13	36.35	53.22	0	0	19.9	11.1	0.8	0.16
	control_24h	0.35	12.08	24.19	88.73	51.38	0	43.88	13.42	37.61	60.65	0	0	19.01	15.15	1.55	0.34
	salt_025h	0.13	7.96	12.42	56.53	31.88	0	15.39	7.51	34.63	55.14	0	0.03	29.11	12.65	1.35	0.55
	salt_05h	0	6.1	10.35	58.82	32.77	0	18.61	6.5	29.78	55.3	0.03	0.13	21.7	8.84	1.05	0.37
	salt_1h	0	5.92	11.45	54.16	32.56	0	18.53	7.39	36.77	67.02	0	0	22.18	7.57	1.26	0.24
	salt_3h	0	5.86	7.64	48.2	27.05	0.14	13.68	7.77	35.22	61.42	0	0	20.64	6.78	0.84	0.38
	salt_6h	0	5.67	9.19	56.22	30.55	0.3	18.91	5.43	39.5	62.63	0	0	22.19	11.01	1	0.15
	salt_12h	0	10.03	17.09	68.98	42.06	0.21	18.79	4.63	37.29	53.13	0	0	20.66	7.21	1.24	0.81
	salt_24h	0	12.18	22.89	72.89	51.39	0	34.61	3.73	40.85	63.6	0.14	0	29.31	12.46	0.89	0.13
	drought_025h	0.06	7.97	15.1	59.36	36.53	0.03	26.41	8.49	31.15	57.11	0	0	19.85	11.9	1.22	0.31
	drought_05h	0	9.45	14.28	70.78	38.54	0	26	8.74	28.56	49.82	0.03	0	17.26	9.07	1.11	0.51
	drought_1h	0	8.19	16.78	67.75	36.4	0	29.56	18	28.09	47.91	0.02	0.06	16.79	8.06	1.35	0.21
	drought_3h	0	4.63	9.62	47.41	24.87	0.07	91.22	105.68	50.32	115.25	0	0	13.67	4.8	1.18	0.12
	drought_6h	0	4.13	7.94	34.43	22.29	0.15	119.87	160.94	38.08	77.15	0	0.01	23.07	14.05	1.42	0.24
	drought_12h	0	12.12	22.73	76.88	47.75	0.55	59.05	47.9	34.55	58.82	0	0	17.51	11.09	1.76	0.68
	drought_24h	0.09	12.37	20.28	75.48	41.06	0.23	32.2	17.49	35.58	65.12	0	0	23.42	11.55	2.12	0.65
	freezing_025h	0	8.4	12.87	59.03	29.49	0	13.27	5.61	19.95	46.58	0	0.36	9.04	5.03	0.73	0.13
	freezing_05h	0.05	6.75	11.56	59.13	31.12	0	13.73	5.28	23.32	51.41	0	0.04	12.53	5.65	0.99	0.14
	freezing_1h	0.12	6.45	13.14	66.5	38.13	0	14.94	5.32	21.51	52.32	0	0.26	13.71	6.48	0.74	0.13
	freezing_3h	0	6.1	12.06	66.71	33.87	0	11.47	6.2	21.57	50.15	0	0.08	8.4	4.85	0.56	0.11
	freezing_6h	0.09	4.55	8.95	58.4	28.64	0	12.96	4.56	43.05	73.23	0	0.03	21.03	13.64	1.09	0.25
	freezing_12h	0.09	14.46	24.22	73.01	50.98	0.04	29.43	7.23	40.96	64.22	0.01	0.08	55.48	26.79	2.05	0.61
	freezing_24h	0.15	14.4	23.37	63.42	39.82	0.07	29.71	5.6	42.91	69.27	0.03	0.09	49.3	25.46	1.37	0.2
	cold_025h	0	17.31	25.44	69.81	39.2	0	31.22	7.54	38.41	59.84	0	0.07	35.83	21.23	1.44	0.41
	cold_05h	0	16.25	24.96	66.76	41.88	0	28.51	4.15	38.87	59.25	0	0.13	34.53	22.7	1.52	0.6
	cold_1h	0	22.96	30.16	66.23	42.37	0	32.14	6.83	36.49	57.49	0	0.36	31.71	19.77	0.83	0.21
	cold_3h	0	17.38	29.24	74.45	43.35	0	36.13	8.43	34.93	56.95	0.05	0.17	24.32	12.8	0.92	0.21
	cold_6h	0	15.03	24.82	84.24	44.53	0	42.2	9.34	30.47	60.37	0	0.19	13.07	6.5	1.89	0.34
	cold_12h	0.07	12.37	20.53	67.08	35.24	0	42.7	8.16	28.03	56.86	0	0.18	7.72	4.27	0.64	0.3
	cold_24h	0.03	8.7	16.05	58.52	28.42	0	29.42	7.76	26.1	58.09	0	0.07	6.75	4.29	0.5	0.09
	heat_025h	0	6.43	13.1	76.39	44.67	0	29.04	12.4	39.72	66.71	0	0.03	37.49	21.01	1.38	0.32
	heat_05h	0	5.94	10.7	70.93	42.62	0.03	31.78	12.9	40.48	66.18	0	0.13	43.13	35.12	1.46	0.24
	heat_1h	0	5.53	9.71	55.78	31.92	0	17.47	8.95	41.99	62.13	0	0	39.58	34.46	1.24	0.29
	heat_3h	0.04	7.19	12.58	57.15	29.69	0	20.38	7.69	42.04	53.76	0	0	28.49	27.64	1.45	0.19
	heat_6h	0	9.54	18.23	63.87	38.62	0	27.69	7.08	49.37	71.28	0	0.07	34.26	21	1.88	0.37
	heat_12h	0.25	10.15	17.57	65.95	34.28	0.01	26.32	5.59	44.08	76.49	0	0.02	28.95	15.34	1.54	0.37
	heat_24h	0.05	11.43	21.38	79.89	43.78	0	36.91	7.66	44.62	72.4	0	0.03	28.36	18.25	1.16	0.29
	osmotic_025h	0	7.58	12.18	58.13	32.41	0	29	8.09	38.77	65.33	0	0	24.75	12.44	0.95	0.24
	osmotic_05h	0	5.63	10.3	57.85	34.37	0.11	17.16	7.7	38.01	63.71	0	0	25.38	10.06	1.1	0.27
	osmotic_1h	0	7.53	11.04	56.78	31.88	0	23	6.85	41.7	71.33	0	0.1	28.84	11.01	0.84	0.26
	osmotic_3h	0	11.61	15.84	51.61	40.12	0	10.97	3.45	40.78	66.39	0	0	23.29	10.41	1.1	0.17
	osmotic_6h	0.14	7.5	10.23	58.4	35.15	0.22	16.82	3.7	33.67	56.21	0.03	0.02	26.42	9.85	1.12	0.38
	osmotic_12h	0	6.66	11.45	48.62	36.67	0	16.77	2.97	31.37	55.64	0	0	28.31	11.92	0.77	0.2
	osmotic_24h	0.07	9.49	20.41	73.63	53.77	0	27.04	3.99	32.72	62.65	0	0.06	42.28	25.58	1	0.18

[truncated: 4 more sheets: Supplementary Table S10, Supplementary Table S11, Supplementary Table S12, Supplementary Table S13]
